# Supplementary material for: Genetic diversity of next generation antimalarial targets: A baseline for drug resistance surveillance programmes
Source: Int J Parasitol Drugs Drug Resist. 2017 Mar 9;7(2):174–80. doi: 10.1016/j.ijpddr.2017.03.001 (PMC5379905; doi:10.1016/j.ijpddr.2017.03.001)
Supplement: Supplementary _table 1 [file mmc2.xlsx]

## Sheet: Supl Table 1
Supplementary Table 1	Genetic polymorphisms in target-genes and allele frequencies across countries
					Non-reference allele frequency
Gene-targets	Position (bp) in cromosome	Amino-acid change	Reference (3D7) allele	Alternative allele	BUF	MAI	NIG	DRC	GAM	GHA	GUI	KEN	MAW	TAN	IND	BAN	MYA	THA	CAM	LAO	VIE	PNG	PER	COL
PfcPheRs (PF3D7_0109800)	380728	N11S	A	G	0.0128205	0.0285714	0	0.00892857	0	0.00990099	0.0105263	0	0.00904977	0	0	0	0	0	0	0	0	0	0	0
	380756		A	T	0	0	0	0	0	0	0	0	0	0	0	0	0	0	0	0.00961538	0.013369	0	0	0
	380794	K33I	A	T	0	0	0	0	0	0	0	0	0	0.0555556	0	0	0	0	0	0	0	0	0	0
	380805	K37E	A	G	0	0	0	0	0	0.0049505	0	0	0	0	0	0	0	0	0	0	0	0	0	0
	380815	D40G	A	G	0	0	0	0	0	0	0	0	0	0	0	0	0	0	0.00189753	0.00961538	0.00534759	0	0	0
	380824	D43G	A	G	0	0	0	0	0.00909091	0.00746269	0	0	0	0	0	0	0	0	0	0	0	0	0	0
	380825		T	C	0	0	0	0	0	0	0	0	0	0.0555556	0	0	0	0	0	0	0	0	0	0
	380844	E50K	G	A	0	0	0	0	0	0	0	0	0	0	0	0	0.0157895	0.0214286	0	0	0	0	0	0
	380861	N55K	T	G	0	0	0	0	0	0	0	0	0.00678733	0	0	0	0	0	0	0	0	0	0	0
	380866	Y57F	A	T	0.025641	0	0	0	0	0	0	0	0	0	0	0	0	0	0	0	0	0	0	0
	380904	L70F	C	T	0	0	0	0	0	0.0049505	0	0	0	0	0	0	0	0	0	0	0	0	0	0
	380927		C	T	0	0.0285714	0	0	0	0.0049505	0	0	0	0	0	0	0	0	0	0	0	0	0	0
	381038		T	C	0	0	0	0	0.0181818	0	0	0	0	0	0	0	0	0	0	0	0	0	0	0
	381145	K150I	A	T	0	0	0	0	0	0	0	0	0	0	0	0	0.0315789	0.0238095	0	0	0	0	0	0
	381148	N151S	A	G	0.0512821	0	0	0	0	0	0.0105263	0	0.0113122	0	0	0	0	0	0	0	0	0	0	0
	381150	L152F	C	T	0	0	0	0.0178571	0	0	0	0	0	0	0	0	0	0	0	0	0	0	0	0
	381263		C	T	0	0	0	0	0	0.0049505	0	0	0	0	0	0	0	0	0	0	0	0	0	0
	381269		T	G	0	0	0	0	0	0	0	0	0.00452489	0	0	0	0	0	0	0	0	0	0	0
	381272	Q192H	A	T	0	0	0	0	0	0.0049505	0	0	0	0	0	0	0	0	0	0	0	0	0	0
	381344	N216K	T	A	0	0	0	0	0	0	0	0	0	0	0	0	0	0.00952381	0	0	0	0	0	0
	381345	H217D	C	G	0	0	0	0	0	0.0049505	0	0	0	0	0	0	0	0	0	0	0	0	0	0
	381353		G	A	0	0	0	0	0	0.0049505	0	0	0	0	0	0	0	0	0	0	0	0	0	0
	381383	N229K	T	G	0	0	0	0	0.0181818	0	0	0	0	0	0	0	0	0	0	0	0	0	0	0
	381400	N235S	A	G	0	0	0	0	0	0	0.0315789	0	0	0	0	0	0	0	0	0	0	0	0	0
	381404	I236M	T	G	0	0	0	0	0	0	0	0	0	0	0	0	0	0.0190476	0.00189753	0.00961538	0.00534759	0	0	0
	381464		A	T	0	0	0	0	0	0	0	0	0	0	0	0	0	0	0.00285171	0	0	0	0	0
	381485		G	A	0	0	0	0	0	0.0049505	0	0	0	0	0	0	0	0	0	0	0	0	0	0
	381608		C	A	0	0	0	0	0	0	0	0	0	0	0	0.0188679	0	0	0	0	0	0	0	0
	381621	I309V	A	G	0	0	0	0	0	0	0	0	0.00452489	0	0	0	0	0	0	0	0	0	0	0
	381648	T318A	A	G	0	0	0	0	0	0	0	0	0	0	0	0	0	0.00478469	0	0	0	0	0	0
	381770		A	G	0	0	0	0	0	0.00990099	0	0	0	0	0	0	0	0	0	0	0	0	0	0
	381802	T369I	C	T	0	0	0	0	0	0	0	0	0.00452489	0	0	0	0	0	0	0	0	0	0	0
	381807	I371L	A	T	0	0	0	0	0	0.0049505	0	0	0	0	0	0	0	0	0	0	0	0	0	0
	381826	T377I	C	T	0	0	0	0	0	0	0	0	0	0	0	0.0566038	0.184211	0.164286	0.0246679	0.00961538	0.013369	0	0	0
	381935		T	C	0	0	0	0	0	0.00990099	0	0	0	0	0	0	0	0	0	0	0	0	0	0
	381961	A422V	C	T	0	0	0	0	0	0	0	0	0	0	0	0	0	0	0.00189753	0	0	0	0	0
	382055		A	G	0	0	0	0	0	0.0049505	0	0	0	0	0	0	0	0	0	0	0	0	0	0
	382071	A459S	G	T	0	0	0	0	0	0	0	0	0.00454545	0	0	0	0	0	0	0	0	0	0	0
	382108	K471R	A	G	0	0	0	0	0	0.0049505	0	0	0	0	0	0	0	0	0	0	0	0	0	0
	382174	K493M	A	T	0	0	0	0	0	0.0049505	0	0	0	0	0	0	0	0	0	0	0	0	0	0
	382253		G	A	0	0	0	0	0	0	0	0	0	0	0	0	0	0	0.00761905	0.00961538	0.0268817	0	0	0
	382331		A	C/T	0	0	0	0.0267857	0	0	0	0.0588235	0.00226244	0	0	0	0	0	0	0	0	0	0	0
	382344	L550V	C	T	0	0	0	1.78	0	0.49	0	0	0	0	0	0	0	0	0	0	0	0	0	0
	382352		G	A	0	0	0	0	0	0	0.0105263	0	0	0	0	0	0	0	0	0	0	0	0	0
Pfdhodh (PF3D7_0603300)	130344		C	T	0	0	0	0	0	0	0	0	0	0	0	0	0.0744681	0	0	0	0	0	0	0
	130345	K565R	T	C	0	0	0	0	0	0.00497512	0	0	0	0	0	0	0	0	0	0	0	0	0	0
	130391		G	A	0	0	0	0	0.0363636	0.0148515	0	0	0	0	0	0	0	0	0	0	0	0	0	0
	130404		T	C	0	0	0	0	0	0.0049505	0	0	0	0	0	0	0	0	0	0	0	0	0	0
	130431	M536I	C	T	0	0	0	0	0	0	0	0	0	0	0	0	0	0	0.00191205	0.00961538	0	0	0	0
	130494	L515F	T	A	0	0	0	0	0	0.0024	0	0	0	0	0	0	0	0	0	0	0	0	0	0
	130584		A	C	0	0	0	0	0	0.0049505	0	0	0	0	0	0	0	0.0009	0	0	0	0	0	0
	130614		A	G	0	0	0	0	0	0	0	0	0.00452489	0	0	0	0	0	0	0	0	0	0	0
	130683		A	G	0	0	0	0	0	0	0	0	0	0	0	0.0188679	0	0.00238095	0.0332068	0.0144231	0.0588235	0	0	0
	130713		A	T	0	0	0	0	0	0	0	0	0.00452489	0	0	0	0	0	0	0	0	0	0	0
	130718	E441K	C	T	0	0	0	0	0	0	0.0105263	0	0	0	0	0	0	0	0	0	0	0	0	0
	130814	D409Y	C	A	0.025641	0	0	0	0	0	0	0	0	0	0	0	0	0	0	0	0	0	0	0
	130821	M406I	C	T	0	0	0	0	0	0	0	0	0.00452489	0	0	0	0	0	0	0	0	0	0	0
	130828	S404N	C	T	0	0	0	0	0	0.00742574	0	0	0.00452489	0.0555556	0	0.0188679	0.0210526	0	0.00190114	0	0.00534759	0	0	0.0666667
	130852	K396R	T	C	0	0	0	0	0	0.0049505	0	0	0	0	0	0	0	0	0	0	0	0	0	0
	130942	S366N	C	T	0	0	0	0	0	0.0049505	0	0	0	0	0	0	0	0	0	0	0	0	0	0
	130965		C	A	0	0	0	0	0	0	0	0	0	0.0555556	0	0	0	0	0	0	0	0	0	0
	130968		A	G	0	0	0	0	0	0	0.0105263	0	0.00904977	0.0555556	0	0.0188679	0	0	0	0	0	0	0	0
	130986		T	C	0	0	0	0	0	0	0	0	0.00452489	0	0	0	0	0	0	0	0	0	0	0
	131007		G	A	0	0	0	0	0.0363636	0.0049505	0	0	0	0	0	0	0	0	0	0	0	0	0	0
	131033	A336S	C	A	0	0	0	0	0	0.0049505	0	0	0	0	0	0	0	0	0	0	0	0	0	0
	131070		A	G	0	0	0	0	0	0.00247525	0	0	0.00452489	0	0	0	0	0	0	0	0	0	0	0
	131083	V319A	A	G	0	0	0	0	0	0	0	0	0	0	0	0	0	0.0047619	0	0	0	0	0	0
	131109		G	A	0	0	0	0	0	0	0	0	0.00452489	0	0	0	0	0	0	0	0	0	0	0
	131166	I291M	T	C	0	0	0	0	0.0181818	0	0	0	0	0	0	0	0	0	0	0	0	0	0	0
	131208		G	A	0	0	0	0	0	0.0049505	0	0	0	0	0	0	0	0	0	0	0	0	0	0
	131240	V267L	C	G	0	0	0	0	0.0181818	0	0	0	0	0.0555556	0	0	0	0	0	0	0	0	0	0
	131272	T256K	G	T	0	0	0	0	0	0	0.0105263	0	0.00452489	0	0	0	0	0	0	0	0	0	0	0
	131277		G	T	0	0	0	0	0	0.0049505	0	0	0	0	0	0	0	0	0	0	0	0	0	0
	131313		A	G	0	0	0	0.0178571	0	0	0	0	0.00452489	0	0	0	0	0	0	0	0	0	0	0
	131345	V232I	C	T	0	0	0	0.0267857	0	0.0049505	0.00526316	0	0.00452489	0	0	0	0	0	0	0	0	0	0	0
	131346		A	T	0	0	0	0	0	0	0	0.0588235	0.00226244	0	0	0	0	0	0	0	0	0	0	0
	131349		G	A	0	0	0	0	0	0	0	0	0	0	0	0	0	0	0.00189753	0	0.00534759	0	0	0
	131406		A	G	0	0	0	0	0	0.0049505	0	0	0	0	0	0	0	0	0	0	0	0	0	0
	131416	A208G	G	C	0	0	0	0	0	0	0	0	0.00452489	0	0	0	0	0	0	0	0	0	0	0
	131634	K135N	T	G	0	0	0	0	0	0	0	0	0.00452489	0	0	0	0	0	0	0	0	0	0	0
	131638	K134R	T	C	0	0	0	0	0	0	0	0	0.0180995	0	0	0.00943396	0	0	0	0	0	0	0	0
	131646		T	C	0	0	0	0	0	0.0049505	0	0	0	0	0	0	0	0	0	0	0	0	0	0
	131745		T	G	0	0	0	0	0	0.00742574	0	0	0	0	0	0	0	0	0	0	0	0	0	0
	131810	N77Y	T	A	0	0	0	0.00892857	0	0.00990099	0	0	0	0.111111	0	0	0	0.0047619	0	0	0	0	0	0
	131868	N57K	A	C	0	0.0285714	0	0	0	0	0	0	0	0	0	0	0	0	0	0	0	0	0	0
	131924	R39W	G	A	0	0	0	0	0	0	0	0	0.0113122	0	0	0	0	0	0	0	0	0	0	0
	131929	S37N	C	T	0	0	0	0	0	0	0	0	0.00678733	0	0	0	0	0	0	0	0	0	0	0
	131933	T36S	T	A	0	0	0	0	0	0	0	0	0.00452489	0	0	0	0	0	0	0	0	0	0	0
	131935	Y35C	T	C	0	0	0	0	0	0	0	0	0	0	0	0.0188679	0	0	0	0	0	0	0	0
	131942	F33L	A	G	0	0	0	0.0178571	0	0	0	0	0.00226244	0	0	0	0	0	0	0	0	0	0	0
	131943		C	T	0	0	0	0.0178571	0	0	0	0	0	0	0	0	0	0	0	0	0	0	0	0
	131955		C	T	0.0128205	0	0	0	0	0	0.0105263	0	0.00226244	0	0	0	0	0	0	0	0	0	0	0
	131970		C	T	0	0	0	0	0	0	0.0105263	0	0	0	0	0	0	0	0	0	0	0	0	0
	132015	Q8H	T	A	0	0	0	0	0	0	0	0	0.00452489	0	0	0	0	0	0	0	0	0	0	0
PfpI4k (PF3D7_0509800)	410283	D6N	G	A	0	0	0	0	0	0	0	0	0	0.0555556	0	0	0	0	0	0	0	0	0	0
	410327	E20D	A	C	0	0	0	0	0	0	0	0	0	0	0	0	0	0.0595238	0.0559772	0	0.00802139	0	0	0
	410329	N21T	A	C	0	0	0	0	0	0	0	0	0	0	0	0	0.0105263	0.0047619	0	0	0	0	0	0
	410338	H24L	A	T	0.974359	0.957143	1	0.973214	0.972727	0.955446	0.942105	1	0.9819	1	1	1	1	1	1	1	1	1	1	1
	410342		T	C	0.025641	0	0	0	0	0	0	0	0	0	0	0	0	0	0	0	0	0	0	0
	410354	E29D	A	T	0	0	0	0	0	0.00742574	0	0	0	0	0	0	0	0	0	0	0	0	0	0
	410359	N31S	A	G	0	0	0	0	0.0181818	0	0	0	0	0	0	0	0	0	0	0	0	0	0	0
	410376	V37I	G	A	0	0	0	0	0	0	0.0105263	0	0	0	0	0	0	0	0	0	0	0	0	0
	410389	G41E	G	A	0	0	0	0	0	0.0049505	0	0	0	0	0	0	0	0	0	0	0	0	0	0
	410397	V44I	G	A	0	0	0	0	0.0363636	0	0	0	0	0	0	0	0	0	0	0	0	0	0	0
	410415	P50S	C	T	0	0	0	0	0	0	0	0	0.00452489	0	0	0	0	0	0	0	0	0	0	0
	410420		A	T	0	0	0	0	0	0	0	0	0.00452489	0	0	0	0	0	0	0	0	0	0	0
	410476	T70I	C	T	0	0	0	0	0	0	0	0	0	0	0	0	0	0.0142857	0.0056926	0	0.040107	0	0	0
	410492		A	G	0	0	0	0	0	0	0	0	0	0	0	0	0	0	0	0.00970874	0	0	0	0
	410527	S87L	C	T	0	0	0	0	0	0	0	0	0	0	0	0.0471698	0	0	0	0	0	0	0	0
	410555		G	A	0	0	0	0	0	0	0.0105263	0	0	0	0	0	0	0	0	0	0	0	0	0
	410556	N97D	A	G	0	0.0142857	0	0.0178571	0	0.00247525	0.0105263	0	0.00681818	0	0	0	0	0	0	0	0	0	0	0
	410560	G98E	G	A	0	0	0	0	0	0	0	0	0	0	0	0	0	0	0.00189753	0	0	0	0	0
	410563	C99Y	G	A	0	0	0	0	0	0	0	0	0.00452489	0	0	0	0	0	0	0	0.0160428	0	0	0
	410566	V100A	T	C	1	1	1	1	1	0.997525	1	1	0.993213	1	1	1	1	1	1	1	1	1	1	1
	410573	I102M	T	G	0	0	0	0	0	0	0	0	0	0	0	0.0377358	0	0.0047619	0.0152091	0.0576923	0	0	0	0
	410608	G114D	G	A	0	0.0571429	0	0.0178571	0	0.0123762	0	0	0.020362	0	0	0.0188679	0	0	0.00571429	0	0	0	0	0
	410611	D115G	A	G	0	0	0	0	0	0	0	0	0.00452489	0	0	0	0	0	0	0	0	0	0	0
	410614	D116G	A	G	0	0	0	0	0.0363636	0	0	0	0.00452489	0	0	0	0	0	0	0	0	0	0	0
	410617	D117G	A	G	0.0769231	0.0588235	0	0.00892857	0	0.0173267	0.00526316	0	0.0113122	0	0	0	0	0	0.0019084	0.00961538	0	0	0	0
	410623	G119D	G	A	0.131579	0.106061	0	0.0272727	0.0727273	0.085	0.0913978	0.147059	0.0821918	0.0555556	0.5	0.122642	0.361702	0.4	0.390385	0.259615	0.336022	0	0.333333	0
	410626	D120G	A	G	0	0	0	0.00892857	0.00909091	0.00247525	0	0	0.00227273	0	0	0.0849057	0.289474	0.380383	0.366795	0.240385	0.248663	0	0	0
	410629	D121G	A	G	0.025641	0.078125	0	0.00892857	0.0181818	0.00247525	0.00526316	0.0294118	0.00452489	0.0277778	0	0	0.00526316	0.00717703	0.00482625	0.00480769	0.0160428	0.0454545	0	0
	410632	D122G	A	G	0	0.03125	0	0.00892857	0	0.0123762	0.00537634	0	0.0113122	0	0	0	0.0578947	0.00721154	0.0413386	0.0384615	0.0405405	0.0909091	0	0
	410635	D123G	A	G	0	0	0	0.0178571	0.00909091	0	0.0105263	0	0.00452489	0	0	0.0188679	0.0105263	0.00485437	0.00790514	0	0.0456989	0.0454545	0	0
	410638	G124D	G	A	0.423077	0.566667	0.375	0.6875	0.6	0.707692	0.705556	0.617647	0.690909	0.555556	0.5	0.632653	0.521053	0.473301	0.479	0.5	0.527624	0.454545	0.75	0.333333
	410641	D125G	A	G	0.0384615	0.0333333	0.125	0.0803571	0.0272727	0.0175879	0.0105263	0.0588235	0.0659091	0.138889	0	0.117647	0.0315789	0.0218447	0.0208748	0.0480769	0.0483871	0	0	0
	410644	D126G	A	G	0.0128205	0.0166667	0	0.0535714	0.0454545	0.0251256	0.0425532	0.0294118	0.0477273	0.0277778	0	0	0.0526316	0.0609756	0.0963855	0.0625	0.0376344	0.0454545	0	0
	410647	D127G	A	G	0.0384615	0.05	0.125	0.0982143	0.0363636	0.0505051	0.0631579	0	0.0542986	0	0	0.0192308	0.0526316	0.00970874	0.0531062	0.0913462	0.0891892	0.0454545	0	0.0666667
	410650	D128G	A	G	0.171053	0.15	0.25	0.142857	0.2	0.174479	0.126316	0.0882353	0.113636	0.111111	0	0.11	0.136842	0.194175	0.209446	0.0961538	0.141304	0.0454545	0.208333	0
	410653	D129G	A	G	0.025641	0.116667	0.25	0.0892857	0.0454545	0.042328	0.0473684	0.117647	0.11991	0.0833333	0	0.180851	0.163158	0.202439	0.118902	0.186275	0.0806452	0.05	0.125	0.538462
	410656	D130G	A	G	0.0897436	0.0333333	0	0.0535714	0.118182	0.065445	0.0315789	0.0588235	0.0340909	0.0277778	0	0.0416667	0.00526316	0.00242718	0.0242424	0.0384615	0.0216216	0.0909091	0	0.0666667
	410659	D131G	A	G	0.115385	0.05	0.125	0.294643	0.0909091	0.0793651	0.25	0.0882353	0.199095	0.0833333	0	0.166667	0.210526	0.123786	0.138776	0.254808	0.2	0.0909091	0	0.0833333
	410662	D132G	A	G	0.025641	0.0666667	0.125	0	0.136364	0.0864865	0.0157895	0.0882353	0.0340909	0.03125	0	0.02	0.0263158	0.0531401	0.021875	0.00961538	0.0432432	0.0909091	0.0416667	0
	410665	D133G	A	G	0	0	0.125	0.0357143	0.00909091	0.0236842	0	0.0882353	0.05	0.0625	0	0.0816327	0.0105263	0.0241546	0.00408998	0.0240385	0.0107527	0.0454545	0	0
	410671	G135D	G	A	0.0128205	0.0645161	0.25	0.0803571	0.118182	0.0295699	0.147368	0	0.149321	0.0333333	0	0.13	0.180851	0.108696	0.0724346	0.121359	0.122283	0.0555556	0.227273	0
	410683	G139D	G	A	0.0897436	0.0806452	0	0.0357143	0.209091	0.166667	0.0421053	0.176471	0.109091	0.133333	0	0.0306122	0.0473684	0.0315534	0.0119048	0.0432692	0.0434783	0	0.0416667	0
	410689	D141G	A	G	0.0641026	0.046875	0	0	0.0818182	0.0175879	0.00526316	0	0.00678733	0.0833333	0	0.0192308	0	0.0120192	0.000988142	0	0.00540541	0	0	0
	410692	D142G	A	G	0.0128205	0	0	0	0	0.0100503	0.00526316	0	0.00227273	0	0	0	0	0	0	0	0	0	0	0
	410695	G143D	G	A	0.320513	0.435484	0.5	0.537037	0.572727	0.391192	0.43956	0.558824	0.5	0.764706	0.5	0.680851	0.536585	0.825967	0.787472	0.767677	0.816092	0.35	0.416667	0.892857
	410701	D145G	A	G	0.0128205	0	0	0	0.0272727	0.00502513	0.00526316	0	0.00226244	0	0	0	0	0	0	0	0	0	0	0
	410704	D146G	A	G	0.410256	0.4375	0.625	0.544643	0.545455	0.433673	0.473118	0.617647	0.549774	0.75	0.5	0.696078	0.455556	0.521635	0.576238	0.692308	0.645946	0.454545	0.375	0.892857
	410707	G147D	G	A	0.525641	0.578125	0.833333	0.6875	0.792453	0.625	0.574468	0.676471	0.641553	0.805556	0.5	0.843137	0.780899	0.920673	0.890099	0.822115	0.880435	0.590909	0.791667	1
	410710	D148G	A	G	0	0.03125	0	0	0.00909091	0	0	0	0.00454545	0	0	0	0	0.00242718	0.00862069	0.00480769	0.00276243	0	0	0
	410716	G150D	G	A	0	0.0151515	0	0.00892857	0.0181818	0.0075	0	0	0.0113122	0	0	0	0	0	0.00855513	0	0	0	0	0
	410727	S154G	A	G	0	0	0	0	0	0	0	0	0.00452489	0	0	0	0.0263158	0.0142857	0.019962	0	0.122283	0	0	0
	410731	N155S	A	G	0.025641	0	0	0	0	0.00497512	0	0	0	0	0	0	0	0	0	0	0	0	0	0
	410758	H164R	A	G	0	0	0	0	0	0.00497512	0	0	0	0	0	0	0	0	0	0	0	0	0	0
	410813		G	T	0	0	0	0	0	0	0	0	0	0	0	0	0	0	0	0	0	0	0.0833333	0
	410815	P183L	C	T	0	0	0	0	0	0	0	0	0	0	0	0	0	0	0.00571429	0	0	0	0	0
	410817	K184Q	A	C	0	0.0142857	0	0	0	0.00247525	0	0	0	0	0	0	0	0.0142857	0.00570342	0	0.0405405	0	0	0
	410818	K184T	A	C	0.0641026	0	0	0.0178571	0	0	0	0.0588235	0.0158371	0.111111	0	0	0	0	0	0	0	0	0	0
	410852	I195M	T	G	0	0	0	0	0	0	0	0	0	0	0	0	0	0	0	0.00961538	0	0	0	0
	410853	V196L	G	T	0	0	0	0	0	0.0049505	0	0	0	0	0	0	0	0	0	0	0	0	0	0
	410889	H208Y	C	T	0	0	0	0	0	0	0	0	0	0	0	0.113208	0.0947368	0.166667	0.210626	0.298077	0.358289	0.272727	0	0
	410892	T209A	A	G	0	0	0	0.0178571	0	0	0	0	0	0	0	0	0	0	0	0	0	0	0	0
	410907	D214Y	G	T	0.0128205	0	0	0	0	0	0	0.0588235	0.0113122	0	0	0	0	0	0	0	0	0	0	0
	410947	K227R	A	G	0	0	0	0	0	0	0	0	0.00904977	0	0	0	0	0	0	0	0	0	0	0
	410959	N231I	A	T	0	0	0	0	0	0	0	0	0.0113122	0	0	0	0	0	0	0	0	0	0	0
	411003	N246Y	A	T	0	0	0	0	0	0.00742574	0	0	0.00678733	0	0	0	0	0	0	0	0	0	0	0
	411004	N246I	A	T	0	0.0285714	0	0	0	0	0	0	0	0	0	0	0	0	0	0	0	0	0	0
	411044		G	A	0	0	0	0	0	0	0	0	0	0	0	0	0	0.0047619	0.0616698	0.0194175	0.0106952	0	0	0
	411050		T	C	0	0	0	0	0	0	0	0	0	0	0	0	0	0.0047619	0.00379507	0	0.0508021	0	0	0
	411065		G	T	0	0.0285714	0	0	0	0	0	0	0	0	0	0	0	0	0	0	0	0	0	0
	411089		T	C	0	0	0	0	0	0	0	0	0	0	0	0.0192308	0	0	0	0	0	0	0	0
	411090	E275K	G	A	0	0	0.25	0	0	0.00742574	0.0105263	0	0	0	0	0	0	0	0	0	0	0	0	0
	411092		G	A	0	0.0285714	0	0	0	0	0	0	0	0	0	0	0	0	0	0	0	0	0	0
	411105	N280D	A	G	0	0	0	0	0	0.00497512	0.010989	0	0	0	NA	0	0	0	0	0	0	0	0	0
	411122	N285K	T	G	0	0.0384615	0	0	0	0	0	0	0	0	NA	0	0	0	0	0	0	0	0	0
	411124	N286S	A	G	0.145161	0.0576923	0	0	0.0818182	0.0201005	0.00526316	0	0.0180995	0	NA	0	0	0	0	0	0	0	0	0
	411125		T	C	0	0.04	0	0	0	0	0	0	0	0	NA	0	0	0	0	0	0	0	0	0
	411127	N287S	A	G	0.03125	0	0	0.0196078	0.0272727	0.0174129	0.0159574	0.0625	0.0158371	0.0588235	NA	0.0673077	0.0631579	0.00246305	0.00200401	0.0144231	0.00815217	0.0454545	0.0909091	0
	411130	N288S	A	G	0	0.125	0	0.0754717	0.0545455	0.055	0.0263158	0.15625	0.081448	0.0277778	NA	0.115385	0.111702	0.153465	0.107287	0.0384615	0.105978	0	0	0.0666667
	411133	N289S	A	G	0	0.0625	0	0.0384615	0.0636364	0.0643564	0.0473684	0.09375	0.061086	0.0833333	NA	0	0.00526316	0.0172414	0.00199203	0.00961538	0.0027027	0.0909091	0	0
	411136	N290S	A	G	0.0625	0.145833	0.125	0.04	0.0818182	0.0569307	0.0421053	0.125	0.061086	0	NA	0.0288462	0.117021	0.171642	0.118762	0.138614	0.0702703	0.0454545	0.136364	0
	411139	N291S	A	G	0.037037	0.0416667	0	0.0306122	0.1	0.0792079	0.0368421	0	0.061086	0.0555556	NA	0.0288462	0.0265957	0.0123153	0.0109344	0.0144231	0.0135135	0	0	0.0333333
	411140		T	C	0.0357143	0.0416667	0	0	0.0454545	0.0124378	0.00526316	0	0.00904977	0	NA	0.00961538	0	0	0	0	0	0.181818	0	0
	411145	N293S	A	G	0	0.0416667	0	0.0104167	0.00909091	0.0222772	0	0	0.00226244	0.0294118	NA	0	0.00531915	0.00742574	0.0138889	0.00480769	0.00271739	0	0	0
	411149		T	C	0	0	0	0	0	0	0	0	0	0	NA	0	0	0.00492611	0	0	0.0273224	0	0	0
	411151	S295N	G	A	0	0.1	0	0.0625	0.0545455	0.0841584	0.0578947	0.0625	0.0588235	0.0294118	NA	0.00961538	0.00531915	0.0199005	0.0176125	0	0.00546448	0.0454545	0	0
	411157	N297S	A	G	0	0	0	0	0	0.00742574	0	0	0	0	NA	0	0	0	0.0136187	0	0	0.0454545	0	0
	411158		T	C	0	0.0576923	0	0.04	0.0272727	0.049505	0.0315789	0.03125	0.0361991	0	NA	0	0	0.0146341	0.00194175	0	0	0	0	0
	411161	N298K	T	G	0	0	0	0	0	0	0	0	0.00452489	0	NA	0	0	0	0	0	0	0	0	0
	411164	N299K	T	G	0	0.0192308	0	0	0.00909091	0.0222772	0.0105263	0	0.0113122	0	NA	0	0	0	0	0	0	0	0	0
	411297	N344D	A	G	0	0	0	0	0	0	0	0.0588235	0.00678733	0	0	0	0	0	0	0	0	0	0	0
	411410		A	G	0	0	0	0	0	0.0049505	0	0	0	0	0	0	0	0	0	0	0	0	0	0
	411473		A	G	0	0	0	0	0	0	0	0	0	0	0	0.0188679	0	0	0	0	0	0	0	0
	411518		A	T	0	0	0	0	0.0181818	0	0	0	0	0	0	0	0	0	0	0	0	0	0	0
	411572		A	G	0	0.0285714	0	0	0	0	0	0	0	0	0	0	0	0	0	0	0	0	0	0
	411693		C	A	0	0	0	0.0178571	0	0	0.0210526	0	0.00452489	0	0	0	0	0	0	0	0	0	0	0
	411757	S497F	C	T	0	0	0	0	0	0.0049505	0	0	0	0	0	0	0	0	0	0	0	0	0	0
	411776		A	G	0	0	0	0	0	0	0	0	0.00452489	0	0	0	0	0	0	0	0	0	0	0
	411883	C539F	G	T	0	0	0	0	0	0	0.00526316	0	0.00452489	0	0	0	0	0	0	0	0	0	0	0
	411885	L540F	C	T	0	0	0	0	0	0	0	0	0	0	0	0	0	0.0142857	0.0056926	0	0.0106952	0	0	0
	411907	Y547F	A	T	0	0	0	0	0	0.0049505	0	0	0	0	0	0	0	0	0	0	0	0	0	0
	411923	L552F	G	T	0	0	0	0	0	0	0	0	0	0	0	0	0	0	0.00189753	0	0	0	0	0
	411955	T563I	C	T	0	0	0	0	0	0	0	0	0	0	0	0.0188679	0	0	0	0	0	0	0	0
	411973	H569R	A	G	0	0	0	0	0	0	0	0	0.0158371	0.0277778	0	0	0	0	0	0	0	0	0	0
	411987	D574Y	G	T	0	0	0	0	0	0	0	0	0	0	0	0	0	0	0.00190114	0.0192308	0.0106952	0	0	0
	412002	Q579E	C	G	0	0	0	0	0	0.00742574	0	0	0	0	0	0	0	0	0	0	0	0	0	0
	412007		A	G	0	0	0	0	0	0	0	0	0.00452489	0	0	0	0	0	0	0	0	0	0	0
	412008		C	T	0	0	0	0.0178571	0	0.00247525	0	0	0.00904977	0	0	0	0	0	0	0	0	0	0	0
	412021	S585F	C	T	0	0	0	0	0	0.0049505	0	0	0	0	0	0	0	0	0	0	0	0	0	0
	412025		C	T	0	0	0	0	0	0	0	0	0	0	0	0	0	0.0047619	0	0	0	0	0	0
	412029	D588N	G	A	0.025641	0	0	0	0	0	0	0	0	0	0	0	0	0	0	0	0	0	0	0
	412038	C591S	T	A	0	0	0	0	0	0	0	0	0	0	0	0	0	0	0	0	0.00534759	0	0	0
	412059	D598N	G	A	0	0	0	0	0	0.0049505	0	0	0.00904977	0	0	0	0	0	0	0	0	0	0	0
	412074	I603L	A	C	0	0	0	0	0	0.0049505	0.0105263	0	0	0	0	0	0	0	0	0	0	0	0	0
	412080	I605V	A	G	0	0	0	0	0	0.00990099	0	0	0.00226244	0	0	0	0	0	0	0	0	0	0	0
	412106	R613S	A	T	0	0	0	0	0	0.0049505	0	0	0	0	0	0	0	0	0	0	0	0	0	0
	412124		C	G	0	0.0285714	0	0	0	0	0.00526316	0	0	0	0	0	0	0	0	0	0	0	0	0
	412128	E621K	G	A	0	0	0	0	0	0	0.0105263	0	0	0	0	0	0	0	0	0	0	0	0	0
	412143		T	C	0	0.0285714	0	0	0	0	0	0	0	0	0	0	0	0	0	0	0	0	0	0
	412150	D628G	A	G	0	0	0	0	0	0	0	0	0	0	0	0.0283019	0	0	0.0028463	0.00961538	0.00534759	0	0	0
	412164	R633C	C	T	0.025641	0	0	0	0	0.00742574	0	0	0	0	0	0	0	0	0	0	0	0	0	0
	412176		C	T	0	0	0	0	0.0181818	0	0.00526316	0	0	0	0	0	0	0	0	0	0	0	0	0
	412243	T659M	C	T	0	0	0	0	0	0	0	0	0.00452489	0	0	0	0	0	0	0	0	0	0	0
	412247		A	G	0	0	0	0	0	0.0049505	0	0	0	0	0	0	0	0	0	0	0	0	0	0
	412262		T	C	0	0	0	0	0	0	0	0	0.0135747	0	0	0	0	0	0	0	0	0	0	0
	412292		G	C	0	0	0	0	0	0	0.0105263	0	0	0	0	0	0	0	0	0	0	0	0	0
	412374	L703F	C	T	0	0	0	0	0.0181818	0	0	0	0	0	0	0	0	0	0	0	0	0	0	0
	412769		A	T	0	0	0	0	0	0	0	0	0	0	0	0.0188679	0	0	0	0	0	0	0	0
	412862	Q865H	G	T	0	0	0.25	0	0	0	0	0	0	0	0	0.0377358	0	0	0	0	0	0	0	0
	412890	D875N	G	A	0	0.0967742	0.125	0.136364	0.118182	0.079602	0.117021	0.0625	0.18552	0.222222	0	0.0754717	0.0789474	0.00956938	0.00575816	0.00961538	0.00537634	0.0454545	0	0.266667
	412892	D875E	C	G	0	0.103448	0.333333	0.214286	0.157407	0.0824742	0.202532	0.1	0.297101	0.305556	0	0.08	0.108696	0.0171569	0.00929752	0.0157895	0.0115607	0.222222	0	0.321429
	412893	N876D	A	G	0	0.0166667	0	0.0454545	0	0.0075	0.0833333	0	0.0296804	0.0277778	0	0.0490196	0.0376344	0.00487805	0.00100604	0.0049505	0.00571429	0.111111	0	0
	412896	N877D	A	G	0.0405405	0.206897	0.166667	0.296296	0.336364	0.242268	0.288889	0.375	0.379545	0.361111	0	0.117647	0.0691489	0.0121359	0.0807771	0.122449	0.0614525	0	0	0.357143
	412913		C	T	0.025641	0.0151515	0.125	0.0446429	0.0454545	0.0420792	0.00526316	0.0294118	0.020362	0.0555556	0	0.0471698	0.0263158	0.0238095	0.0521822	0.0336538	0.0294118	0.0909091	0.0416667	0.0333333
	412916		C	T	0.128205	0.0606061	0.25	0.160714	0.0727273	0.128713	0.0368421	0.0294118	0.138009	0.0277778	0	0.0754717	0.0315789	0.0809524	0.0398482	0.0528846	0.0695187	0.136364	0.0833333	0.0333333
	412970		A	T	0	0	0	0	0	0	0.0105263	0	0	0	0	0	0	0	0	0	0	0	0	0
	412992	V909I	G	A	0	0	0	0	0	0.0049505	0	0	0.00452489	0	0	0	0	0	0	0	0	0	0	0
	413007	S914C	A	T	0	0	0	0	0	0	0	0.0588235	0	0	0	0	0	0	0	0	0	0	0	0
	413027		G	A	0	0	0	0	0	0.0049505	0	0	0.00678733	0	0	0	0	0	0	0	0	0	0	0
	413029	S921L	C	T	0	0	0	0	0	0.0049505	0	0	0	0	0	0	0	0	0	0	0	0	0	0
	413049	K928E	A	G	0	0	0	0.0178571	0	0	0	0	0	0	0	0	0	0	0	0	0	0	0	0
	413134	S956N	G	A	0	0.0285714	0	0	0	0	0	0	0	0	0	0	0	0	0	0	0	0	0	0
	413253	I996V	A	G	0	0	0	0	0	0	0	0	0.00452489	0	0	0.00943396	0	0	0	0	0	0	0	0
	413391	D1042Y	G	T	0	0	0	0	0	0	0	0	0	0	0	0	0.0263158	0	0.0265655	0.0144231	0	0	0	0
	413394	D1043N	G	A	0	0	0	0	0	0.0049505	0	0	0	0	0	0	0	0	0	0	0	0	0	0
	413397	D1044N	G	A	0	0	0	0	0	0	0	0	0	0	0	0.0384615	0	0	0	0	0	0	0	0
	413398	D1044V	A	T	0.025641	0	0	0	0	0	0	0	0	0	0	0	0	0	0	0	0	0	0	0
	413402		T	C	0	0	0	0	0	0	0	0	0	0	0	0.0192308	0	0	0	0	0	0	0	0
	413412	D1049Y	G	T	0	0	0	0	0.0188679	0	0	0	0	0	0	0	0	0	0	0	0	0	0	0
	413414		T	C	0.192308	0.142857	0	0.151786	0.0769231	0.126904	0.0691489	0.0588235	0.187215	0.222222	0	0.652174	0.612903	0.57619	0.644269	0.725	0.699422	0.666667	0.291667	0.166667
	413424	D1053Y	G	T	0.128205	0.0571429	0	0.0909091	0.0576923	0.0538462	0.0473684	0	0.0707763	0.111111	0	0.202381	0.129032	0.0769231	0.134615	0.168478	0.172515	0.25	0.0416667	0.0333333
	413426		C	T	0.615385	0.514286	0.625	0.694444	0.625	0.558673	0.601064	0.53125	0.634703	0.676471	0.5	0.52381	0.236264	0.131579	0.199393	0.326316	0.313953	0.6	0.541667	0.566667
	413436	D1057Y	G	T	0.0384615	0.142857	0	0.0267857	0.154545	0.1325	0.0210526	0.176471	0.0384615	0.111111	0	0.01	0.0210526	0.0261905	0.0468451	0	0.0108696	0	0.0416667	0.166667
	413438		C	T	0.0641026	0	0.125	0.0803571	0.1	0.0273632	0.0526316	0.0294118	0.0339367	0.0277778	0	0.06	0	0	0	0.00970874	0.00815217	0	0	0
	413445	D1060N	G	A	0	0.0285714	0	0	0	0.00990099	0.00526316	0	0.0135747	0	0	0	0	0	0	0	0	0	0	0
	413448	Y1061D	T	G	0	0.0142857	0	0	0	0.0049505	0.0157895	0	0.00226244	0	0	0	0.0157895	0	0	0	0	0	0	0
	413453	N1062K	T	G	0	0	0	0.0267857	0	0.00247525	0	0	0.00226244	0	0	0	0.0157895	0	0.00190114	0.00480769	0	0	0	0
	413560	P1098R	C	G	0.0384615	0	0	0	0	0	0	0	0	0	0	0	0	0	0	0	0	0	0	0
	413591		T	C	0	0	0	0	0	0.0049505	0	0	0	0	0	0	0	0	0	0	0	0	0	0
	413623	S1119Y	C	A	0.0128205	0	0	0	0	0.00247525	0.0105263	0	0	0	0	0	0	0	0	0	0	0	0	0
	413657	N1130K	C	G	0	0	0	0	0	0.0049505	0	0	0	0	0	0	0	0	0	0	0	0	0	0
	413662	L1132H	T	A	0	0.0142857	0	0	0	0.00247525	0.0263158	0.0882353	0.00226244	0	0	0	0	0	0	0	0	0	0	0
	413717		G	T	0	0	0	0	0.0727273	0	0	0	0	0	0	0	0	0	0	0	0	0	0	0
	413734	N1156I	A	T	0	0	0	0	0	0	0	0	0	0	0	0	0	0	0.00189753	0	0	0	0	0
	413876		T	C	0	0	0	0	0	0	0	0	0	0	0	0.0188679	0	0	0	0	0	0	0	0
	413884	G1206E	G	A	0	0	0	0	0	0.0049505	0	0	0	0	0	0	0	0	0	0	0	0	0	0
	413905	T1213N	C	A	0	0.0285714	0	0	0	0	0.00526316	0	0	0	0	0	0	0	0	0	0	0	0	0
	413906		T	A	0	0	0	0	0	0	0	0	0	0	0	0	0	0	0.00189753	0	0	0	0	0
	413940	Y1225N	T	A	0	0	0	0	0	0.0049505	0	0	0	0	0	0.00943396	0	0	0	0.0192308	0	0	0	0
	414290				0	0	0	0	0	0	0	0	0	0.0555556	0	0	0	0	0	0	0	0	0	0
	414332		G	A	0	0	0	0	0	0.0049505	0	0	0	0	0	0	0	0	0	0	0	0	0	0
	414382		T	A	0.025641	0	0	0	0	0	0	0	0	0	0	0	0	0	0	0	0	0	0	0
	414434		A	T	0	0	0	0	0	0	0	0	0.00452489	0	0	0	0	0	0	0	0	0	0	0
	414551		A	G	0	0	0	0.0178571	0	0	0	0	0	0	0	0	0	0	0	0	0	0	0	0
	414554		G	A	0	0	0	0	0	0	0	0	0.00452489	0	0	0	0	0	0	0	0	0	0	0
	414602		A	C	0	0	0	0	0	0	0.0105263	0	0	0	0	0	0	0	0	0	0	0	0	0
	414783	I1474V	A	G	0	0	0	0	0	0	0	0	0	0	0	0	0	0	0.00191939	0	0.00534759	0	0	0
	414794		T	A	0	0	0	0	0	0	0	0	0	0	0	0	0	0	0	0.00961538	0	0	0	0
	414800		A	T	0	0	0	0	0	0.00497512	0	0	0	0	0	0	0	0	0	0	0	0	0	0
	415031	T1506M	C	T	0	0	0	0	0	0	0	0	0.00452489	0	0	0	0	0	0	0	0	0	0	0
	415067	Q1524L	A	T	0.027027	0	0	0	0	0	0	0	0	0	0	0	0	0	0	0	0	0	0	0
	415085		G	A	0	0	0	0.0196078	0	0	0	0	0	0	0	0	0	0	0	0	0	0	0	0
	415296		T	G	0.857143	0.970588	1	0.960784	0.833333	0.902941	0.870787	1	0.988532	1	1	0.977778	1	1	1	1	1	1	1	1
Pfcarl (PF3D7_0321900)	922988		G	T	0	0	0	0	0	0	0	0	0.00452489	0	0	0	0	0	0	0	0	0	0	0
	923027		A	G	0	0	0	0	0	0	0	0	0	0	0	0	0	0	0.00379507	0	0	0	0	0
	923038	R22I	G	T	0	0	0	0	0	0.00248756	0.0105263	0	0.0113122	0	0	0	0	0	0	0	0	0	0	0
	923059	C29Y	G	A	0	0	0	0	0	0	0	0	0.00678733	0	0	0	0	0	0	0	0	0	0	0
	923072		A	G	0	0	0	0	0	0.0049505	0	0	0	0	0	0	0	0	0	0	0	0	0	0
	923089	N39S	A	G	0	0	0	0	0	0	0	0	0	0	0	0	0	0.0190476	0	0.0240385	0	0	0	0
	923125	N51S	A	G	0	0	0	0	0	0	0	0	0	0	0	0	0	0	0.00379507	0	0	0	0	0
	923138	K57R	A	G	0	0	0	0	0.0181818	0.00990099	0.00526316	0	0	0	0	0	0	0	0	0	0	0	0	0
	923143		G	A	0	0	0	0	0	0	0	0	0	0	0	0	0	0	0	0	0	0.272727	0	0
	923165		A	G	0	0	0	0	0	0	0	0	0	0	0	0.0188679	0	0	0	0	0	0	0	0
	923169		T	A	0	0	0	0	0	0.00247525	0.0105263	0	0.00226244	0	0	0.0188679	0	0	0	0	0	0	0	0
	923183		A	T	0	0	0	0	0	0	0	0	0.00904977	0	0	0	0	0	0	0	0	0	0	0
	923442		T	C	0.0128205	0	0.375	0.401786	0.154545	0.135	0.258065	0.25	0.383562	0.166667	0	0.264151	0.368421	0.304348	0.237354	0.381188	0.331492	0.333333	0.181818	0.133333
	923474	V114G	T	G	0	0	0	0	0	0	0	0	0	0	0	0.0188679	0	0	0	0	0	0	0	0
	923476	F125I	T	A	0	0	0	0	0	0.0049505	0	0	0	0	0	0	0	0	0	0	0	0	0	0
	923521		T	C	0	0	0	0	0	0.00990099	0.0210526	0	0	0	0	0	0	0	0	0	0	0	0	0
	923548		T	C	0	0	0	0	0.0272727	0.00247525	0.0105263	0	0	0	0	0	0	0	0	0	0	0	0	0
	923674		G	C	0	0	0	0	0	0.0049505	0	0	0	0	0	0	0	0	0	0	0	0	0	0
	923679		G	A	0	0.0285714	0	0	0	0	0	0	0	0	0	0	0	0	0	0	0	0	0	0
	923695	L193H	T	A	0	0	0	0	0	0	0	0	0.00454545	0	0	0	0	0	0	0	0	0	0	0
	923720		T	A	0.0128205	0	0	0	0.0454545	0.00742574	0	0	0	0	0	0	0	0	0	0	0	0	0	0
	923744	L207I	T	A	0	0.0285714	0	0	0	0	0	0	0	0	0	0	0	0	0	0	0	0	0	0
	923758	G215S	G	A	0	0	0	0	0	0	0	0	0.00678733	0	0	0	0	0	0	0	0	0	0	0
	923794		C	T	0	0	0	0	0.0181818	0.00247525	0	0	0	0	0	0	0	0	0	0	0	0	0	0
	923803		C	T	0.512821	0.485714	0.625	0.625	0.509091	0.566832	0.526316	0.705882	0.527149	0.583333	1	0.320755	0.247368	0.171429	0.225806	0.0673077	0.336022	0.181818	0.416667	0.333333
	923909		A	G	0	0	0	0.0803571	0	0.0569307	0.0157895	0.147059	0.0248869	0.0555556	0	0.0188679	0	0	0	0	0	0	0	0
	923916	I270L	A	C	0	0	0	0	0	0	0	0	0	0	0	0	0	0	0	0	0	0.0909091	0	0
	923982	C272S	G	C	0	0	0	0	0	0	0	0	0	0	0	0.0283019	0.173684	0.128571	0.154649	0.0288462	0.0882353	0	0	0
	924017	Y294C	A	G	0	0	0	0.00892857	0	0.0049505	0	0	0	0	0	0	0	0	0	0	0	0	0	0
	924053	G306S	G	A	0	0	0	0	0	0	0	0	0.00454545	0	0	0	0	0	0	0	0	0	0	0
	924079	V318I	G	A	0	0	0	0	0	0	0	0	0.0113636	0	0	0	0	0	0	0	0	0	0	0
	924084		T	A	0	0	0	0	0	0	0	0	0.0113636	0	0	0	0	0	0	0	0	0	0	0
	924115	L328S	T	C	0.102564	0.0714286	0.25	0.0982143	0.145455	0.111386	0.0684211	0.264706	0.135747	0	0	0.0283019	0	0	0	0	0	0	0.166667	0
	924144	D338E	T	G	0	0	0	0	0	0	0	0	0	0	0	0	0	0.0047619	0	0	0	0	0	0
	924149	I348K	T	A	0	0	0	0	0.0181818	0	0	0	0	0	0	0	0	0	0	0	0	0	0	0
	924154	N350H	A	C	0	0	0	0	0	0	0	0	0.0158371	0	0	0	0	0	0	0	0	0	0	0
	924159		A	T	0	0	0	0	0	0	0.00526316	0	0.00452489	0.0555556	0	0	0	0	0	0	0	0	0	0
	924166	Y353C	A	G	0	0	0	0	0	0.00247525	0	0	0	0	0	0	0	0.0047619	0.00189753	0.00961538	0	0	0	0
	924197		A	G	0	0	0	0	0	0.0049505	0	0	0	0	0	0	0	0	0	0	0	0	0	0
	924204	Y366H	T	C	0	0	0	0	0	0	0	0	0	0	0	0	0.0210526	0	0	0	0	0	0	0
	924205	G368E	G	A	0	0	0	0	0	0.00247525	0	0	0	0	0	0	0.0578947	0.0166667	0.0351044	0.0192308	0.0909091	0	0	0
	924209		A	G	0	0	0	0	0	0.0049505	0	0	0	0	0	0	0	0	0	0	0	0	0	0
	924223	M370V	A	G	0	0	0	0	0	0	0	0	0.0135747	0	0	0	0	0	0	0	0	0	0	0
	924260		C	T	0	0	0	0	0	0	0	0	0	0	0	0	0.0157895	0.0047619	0	0	0	0	0	0
	924266	N387Y	A	T	0	0	0	0	0	0	0	0	0	0	0	0	0	0	0	0.0288462	0	0	0	0
	924312	T389A	A	G	0	0	0	0	0	0	0	0	0	0	0	0	0	0.00478469	0	0	0	0	0	0
	924372	T404I	C	T	0.0263158	0	0	0	0	0	0	0	0	0	0	0	0	0	0	0	0	0	0	0
	924400	G424A	G	C	0	0	0	0.0178571	0	0	0	0	0	0	0	0	0	0	0	0	0	0	0	0
	924421		T	C	0	0	0	0.0178571	0	0.00990099	0	0	0	0	0	0	0	0	0	0	0	0	0	0
	924460		A	T	0	0	0	0	0	0	0.0105263	0	0	0	0	0	0	0	0	0	0	0	0	0
	924464		A	T	0	0	0	0	0	0	0	0	0.00452489	0	0	0	0	0	0	0	0	0	0	0
	924479	P455S	C	T	0	0	0	0	0	0	0	0	0.00452489	0	0	0	0	0	0	0	0	0	0	0
	924484	E460K	G	A	0	0	0	0	0	0	0.0105263	0	0	0	0	0	0	0	0	0	0	0	0	0
	924486		A	G	0	0	0	0	0	0	0	0	0	0	0	0	0	0	0.0028463	0.0192308	0	0	0	0
	924505	K462R	A	G	0.0384615	0	0	0	0	0	0.00526316	0	0.00452489	0.0555556	0	0	0	0	0	0	0	0	0	0
	924532		A	G	0	0	0	0	0	0	0	0	0	0	0	0	0	0	0.00379507	0	0.0294118	0	0	0
	924554		T	C	0	0	0	0.00892857	0	0	0	0	0.00904977	0	0	0	0	0	0	0	0	0	0	0
	924610	D485H	G	C	0	0.0142857	0	0	0	0.00247525	0.00526316	0	0.0113122	0.0555556	0	0	0	0	0.00189753	0	0	0	0	0
	924619		G	A	0	0	0	0	0	0	0	0	0.00904977	0	0	0	0	0	0	0	0	0	0	0
	924633	I506M	A	G	0	0	0	0	0	0.0049505	0	0	0	0	0	0	0	0	0	0	0	0	0	0
	924635	S511F	C	T	0	0	0	0	0.0636364	0.00247525	0	0	0	0	0	0	0	0	0	0	0	0	0	0
	924673	V512I	G	A	0	0	0	0	0	0	0	0	0	0	0	0	0	0	0	0	0.00534759	0	0	0
	924708	N524K	T	A	0	0	0	0	0.0181818	0	0	0	0	0	0	0	0	0	0	0	0	0	0	0
	924717	V536G	T	G	0	0	0	0	0	0.00247525	0	0	0.00904977	0	0	0	0	0	0	0	0	0	0	0
	924725	G539E	G	A	0	0.0285714	0	0	0	0	0	0	0	0	0	0	0	0	0	0	0	0	0	0
	924756	V542M	G	A	0	0	0	0	0	0	0	0	0	0	0	0	0.0263158	0	0	0	0	0	0	0
	924757	Q552L	A	T	0	0	0	0	0	0	0	0	0.00904977	0	0	0.0188679	0	0	0	0	0	0	0	0
	924766	Q552H	G	T	0	0.0142857	0	0	0	0	0	0	0	0	0	0	0	0	0.0028463	0.0192308	0	0	0	0
	924792		G	A	0	0	0	0	0	0	0.0105263	0	0	0	0	0	0	0	0	0	0	0	0	0
	924800	A564V	C	T	0	0	0	0	0	0	0	0	0	0	0	0	0	0	0	0.00961538	0	0	0	0
	924802	V567F	G	T	0	0	0	0	0	0	0	0	0	0	0	0	0	0.0238095	0	0	0	0	0	0
	924806		T	A	0	0	0	0	0	0	0	0	0	0.0555556	0	0	0	0	0	0	0	0	0	0
	924807	G569S	G	A	0	0	0	0	0	0	0	0	0	0	0	0.0471698	0.0894737	0.0761905	0.0512334	0.0673077	0.0320856	0	0	0
	924825	G569V	G	T	0	0	0	0	0	0	0	0	0.00452489	0	0	0	0.0210526	0.0285714	0.0208729	0.00961538	0.00534759	0	0	0
	924853	C575Y	G	A	0	0	0	0	0.0181818	0	0	0	0	0	0	0	0	0	0	0	0	0	0	0
	924855		G	A	0	0	0	0	0	0	0	0	0	0.0555556	0	0	0	0	0	0	0	0	0	0
	924870	N585S	A	G	0	0	0	0	0	0	0	0	0	0	0	0	0	0	0.00189753	0	0.00534759	0	0	0
	924888	Y590C	A	G	0	0	0	0	0	0	0	0	0.00452489	0	0	0	0	0	0	0	0	0	0	0
	924907	D596V	A	T	0.730769	0.671429	1	0.705357	0.863636	0.717822	0.815789	0.647059	0.780543	0.833333	0	0.858491	0.9	0.954762	0.871917	0.947115	0.97861	1	1	0.266667
	924913		G	T	0	0	0	0	0	0	0	0	0.00452489	0	0	0	0	0	0	0	0	0	0	0
	924914		G	A	0	0	0	0	0	0	0	0	0	0.0555556	0	0	0	0	0	0	0	0	0	0
	924915	Q605K	C	A	0.0384615	0.0571429	0.125	0.0714286	0.154545	0.0668317	0.121053	0.294118	0.0859729	0.166667	0	0.424528	0.442105	0.480952	0.436433	0.519231	0.483957	0.5	0.666667	0.266667
	924976	Q605L	A	T	0	0.0285714	0	0	0.0727273	0.0173267	0	0	0.00904977	0	0	0	0	0.00238095	0	0	0	0	0	0
	924977	M625I	G	T	0	0	0	0	0	0.0049505	0	0	0	0	0	0	0	0	0	0	0	0	0	0
	924979	E626K	G	A	0.0128205	0.0285714	0	0.00892857	0.0818182	0.0247525	0.00526316	0	0.0226244	0.0277778	0	0.00943396	0	0.00238095	0.00189753	0	0	0	0	0
	924991	E626D	A	C	0	0	0	0	0	0.00247525	0	0	0	0	0	0	0	0	0	0	0	0	0	0.0714286
	924993	D630E	C	A	0	0	0	0	0.0181818	0	0	0	0	0	0	0	0	0	0	0	0	0	0	0
	925020	N631S	A	G	0.0128205	0	0	0	0.0545455	0	0	0	0	0	0	0	0	0	0	0	0	0	0	0
	925035	S640N	G	A	0	0	0	0	0	0.0049505	0	0	0	0	0	0	0	0	0	0	0	0	0	0
	925042	N645I	A	T	0	0	0	0.0178571	0	0.0049505	0	0	0	0	0	0	0	0	0	0	0	0	0	0
	925067		T	C	0.025641	0	0	0	0	0	0	0.0588235	0	0	0	0	0	0	0	0	0	0	0	0
	925097	N656H	A	C	0	0	0	0	0	0	0	0	0.0113122	0	0	0	0	0	0	0	0	0	0	0
	925105	D666N	G	A	0	0	0	0	0.0272727	0.0321782	0.0368421	0	0	0	0	0	0	0	0	0	0	0	0	0
	925110	M668I	G	A	0	0	0	0	0	0	0.0105263	0	0	0	0	0.00943396	0	0	0	0	0	0	0	0
	925139	N670S	A	G	0	0	0	0.0178571	0.0181818	0.00742574	0.0157895	0	0	0	0	0	0	0	0	0	0	0	0	0
	925152	K680Q	A	C	0	0	0	0	0	0.0049505	0	0	0	0	0	0	0	0	0	0	0	0	0	0
	925160	K684R	A	G	0	0.0285714	0	0	0	0	0	0	0	0	0	0	0	0	0	0	0	0	0	0
	925194	H687Y	C	T	0	0	0	0.00892857	0	0	0	0	0.00678733	0	0	0	0	0	0	0	0	0	0	0
	925210	C698Y	G	A	0	0	0	0	0	0	0	0.0588235	0	0	0	0	0	0	0	0	0	0	0	0
	925223		A	C	0	0	0	0	0	0	0	0	0.00452489	0	0	0	0	0	0	0	0	0	0	0
	925243	D708N	G	A	0	0	0	0	0	0	0	0	0.00454545	0	0	0	0	0	0	0	0	0	0	0
	925251		T	C	0	0	0	0	0	0	0	0	0.00904977	0	0	0	0	0	0	0	0	0	0	0
	925275	K717R	A	G	0	0	0	0	0	0	0	0	0.0271493	0	0	0	0	0	0	0	0	0	0	0
	925281	S725I	G	T	0.025641	0	0	0	0	0	0	0	0	0	0	0	0	0	0	0	0	0	0	0
	925292	Y727F	A	T	0	0	0	0	0	0	0	0	0	0	0	0	0	0	0	0	0	0	0	0.0666667
	925302	K731Q	A	C	0.166667	0.0571429	0	0.107143	0.154545	0.0544554	0.0631579	0.0882353	0.061086	0.111111	1	0.0188679	0.0105263	0.0119048	0.00189753	0	0	0	0	0
	925320	K734M	A	T	0	0.0142857	0	0	0	0	0	0.0588235	0	0	0	0	0	0.00238095	0	0	0	0	0	0
	925357	T740K	C	A	0	0	0	0	0.0181818	0	0	0	0	0	0	0	0	0	0	0	0	0	0	0
	925393		T	C	0	0	0	0	0	0	0	0	0.00678733	0	0	0	0	0	0	0	0	0	0	0
	925432		T	C	0	0	0	0	0	0	0	0	0	0	0	0	0.0315789	0	0	0	0	0	0	0
	925439		A	G	0	0	0	0	0	0	0	0	0	0	0	0	0	0	0	0	0	0	0	0.0666667
	925447	L780I	T	A	0	0	0	0	0	0.0049505	0	0	0	0	0	0	0	0	0	0	0	0	0	0
	925454		T	C	0	0	0	0	0	0	0.0105263	0	0	0	0	0	0	0	0	0	0	0	0	0
	925516		T	C	0	0	0	0	0	0	0	0	0	0	0	0.0188679	0	0	0	0	0	0	0	0
	925561		T	A	0	0	0	0	0	0	0	0	0.00678733	0	0	0	0	0	0	0	0	0	0	0
	925564		C	T	0	0	0	0	0	0.0049505	0	0	0	0	0	0	0	0	0	0	0	0	0	0
	925621		G	A	0	0	0	0	0	0	0	0.0588235	0	0	0	0	0	0	0	0	0	0	0	0
	925627		G	A	0	0.0285714	0	0	0	0	0	0	0	0	0	0	0	0	0	0	0	0	0	0
	925720		T	A	0	0	0	0	0	0.0049505	0	0	0	0	0	0	0	0	0	0	0	0	0	0
	925731		C	T	0	0	0	0	0	0	0	0	0.00452489	0	0	0	0	0	0	0	0	0	0	0
	925732	S877I	G	T	0	0	0	0	0	0	0	0	0	0.0555556	0	0	0	0	0	0	0	0	0	0
	925740		T	C	0	0	0	0	0	0	0.0105263	0	0	0	0	0	0	0	0	0	0	0	0	0
	925744	S880N	G	A	0	0.0285714	0	0	0	0	0	0	0	0	0	0	0	0	0	0	0	0	0	0
	925775	N881K	T	A	0	0	0	0	0	0	0.00526316	0	0	0	0	0.0188679	0	0	0	0	0	0	0	0
	925799	N892D	A	G	0	0	0	0	0	0.0049505	0	0	0	0	0	0	0	0	0	0	0	0	0	0
	925808	Y900H	T	C	1	1	1	1	1	0.985149	1	1	1	1	1	1	1	1	1	1	1	1	1	1
	925909	K903E	A	G	0	0	0	0	0	0	0	0	0	0	0	0.0188679	0	0	0	0	0	0	0	0
	925916		T	C	0.025641	0	0	0	0	0	0	0	0	0	0	0	0	0	0	0	0	0	0	0
	925922	Y939N	T	A	0	0	0	0	0	0	0.0105263	0	0	0	0	0	0	0	0	0	0	0	0	0
	925928	N941Y	A	T	0	0	0	0	0.00909091	0.0049505	0	0	0	0	0	0	0	0	0	0	0	0	0	0
	925930	M943V	A	G	0	0	0	0.0178571	0	0	0	0	0	0	0	0	0	0	0	0	0	0	0	0
	925937	M943I	G	A	0	0	0	0	0	0.0049505	0	0	0	0	0	0	0	0	0	0	0	0	0	0
	925942	D946Y	G	T	0	0	0	0	0	0	0	0	0	0	0	0.0188679	0	0	0	0	0	0	0	0
	925946		T	C	0.0512821	0.0142857	0	0.0267857	0	0.049505	0.0263158	0	0.0226244	0	1	0.0188679	0	0.0047619	0	0.0192308	0	0	0	0
	925954	I949V	A	G	0	0	0	0	0	0	0	0	0	0	0	0	0	0	0	0.00961538	0	0	0	0
	925967		T	C	0	0	0	0	0	0	0	0	0	0	0	0	0	0.0142857	0.0151803	0.0336538	0.0106952	0	0	0
	925970	E956K	G	A	0	0	0	0	0	0	0	0	0.00904977	0	0	0	0	0	0	0	0	0	0	0
	925972	N957H	A	C	0	0	0	0	0	0	0	0	0.00452489	0	0	0	0	0	0	0	0	0	0	0
	925991		T	C	0	0	0	0	0	0.0049505	0	0	0	0	0	0	0	0	0	0	0	0	0	0
	926076		A	G	0	0	0	0	0	0	0	0	0	0	0	0	0	0	0	0	0	0	0	0.0666667
	926140		A	T	0	0.0142857	0	0	0	0	0	0	0	0	0	0.0188679	0	0.00239234	0	0	0	0	0	0
	926296		G	T	0	0	0	0.0185185	0	0	0	0	0	0	0	0	0	0	0	0	0	0	0	0
	926477		T	A	0	0	0	0	0	0	0	0.0588235	0	0	0	0	0	0	0	0	0	0	0	0
	926497	D1101G	A	G	0	0	0	0	0	0.0154639	0	0	0	0	0	0	0	0	0	0	0	0	0	0
	926707	A1135D	T	A	0	0	0	0	0	0.0049505	0	0	0	0	0	0	0	0	0	0	0	0	0	0
	927159	L1219F	C	T	0	0	0	0.0192308	0	0	0	0	0.00454545	0	0	0	0	0	0	0	0	0	0	0
	927234		T	G	0	0	0	0	0	0	0	0	0.00452489	0.111111	0	0	0	0	0	0	0	0	0	0
	927451		A	G	0	0	0	0	0	0	0	0	0.0113122	0	0	0	0	0	0	0	0	0	0	0
	927457		G	T	0	0	0	0	0	0	0	0	0.00452489	0	0	0	0	0	0	0	0	0	0	0
	927656		A	C	0	0	0	0	0	0	0	0	0	0	0	0	0.0210526	0.0328283	0.022	0.00990099	0.010929	0	0	0
	927670		T	A	0.030303	0	0	0	0	0	0	0	0	0	0	0	0	0	0	0	0	0	0	0
	927891		G	A	0	0	0	0	0	0	0	0	0.0135747	0	0	0	0	0	0	0	0	0	0	0
Pfatp4 (PF3D7_1211900)	529076		A	G	0	0	0	0.0267857	0	0	0	0	0	0	0	0	0	0	0	0	0	0	0	0
	529091	I1237V	T	C	0	0	0	0.0267857	0.0545455	0.00742574	0.0526316	0	0.0452489	0	0	0	0	0	0	0	0	0	0	0
	529122		T	C	0	0	0	0	0	0	0	0	0	0	0	0	0	0	0	0	0.0106952	0	0	0
	529177	T1208S	G	C	0	0	0	0	0	0	0.0105263	0	0	0	0	0	0	0	0	0	0	0	0	0
	529187	I1205L	T	A	0	0	0	0	0.0181818	0	0	0	0.00678733	0.0555556	0	0	0	0	0	0	0	0	0	0
	529233		G	A	0	0	0	0	0	0	0.0157895	0	0	0	0	0	0	0	0	0	0	0	0	0
	529236		A	C	0	0	0	0	0	0	0.00526316	0	0.00678733	0	0	0	0	0	0	0	0	0	0	0
	529241	E1187K	C	T	0	0	0	0	0	0.0049505	0.00526316	0	0	0	0	0	0	0	0	0	0	0	0	0
	529299	M1167I	C	T	0	0	0	0	0	0.0049505	0	0	0	0	0	0	0	0	0	0	0	0	0	0
	529329		C	T	0	0.0428571	0	0	0	0	0.00526316	0	0	0	0	0	0	0	0	0	0	0	0	0
	529364	E1146K	C	T	0	0	0	0	0	0.00247525	0.0105263	0	0	0	0	0	0	0	0	0	0	0	0	0
	529389		C	A	0	0	0	0	0	0	0	0	0	0	0	0.0188679	0	0	0	0	0	0	0	0
	529390	T1137R	G	C	0	0	0	0.0178571	0	0	0	0	0.00452489	0	0	0	0	0	0	0	0	0	0	0
	529418	G1128R	C	T	0.358974	0.542857	0.25	0.607143	0.690909	0.393564	0.473684	0.470588	0.486425	0.638889	0	0.273585	0.315789	0.457143	0.652751	0.264423	0.36631	0.136364	1	0.733333
	529422	E1126D	T	A	0	0	0	0	0	0	0	0	0	0	0	0	0	0	0.0085389	0.00961538	0	0	0	0
	529429	L1124R	A	C	0.0384615	0.0285714	0	0.0714286	0.0363636	0.0222772	0.0578947	0	0.0361991	0	0	0	0	0	0	0	0	0	0	0
	529432	T1123I	G	A	0	0	0	0	0	0.0049505	0	0	0	0	0	0	0	0	0	0	0	0	0	0
	529441	G1120V	C	A	0	0	0	0	0	0	0	0	0	0	0	0	0	0	0.00475285	0.00961538	0	0	0	0
	529443		A	G	0	0.0142857	0	0	0.00909091	0.00247525	0.0105263	0	0.00226244	0	0	0	0	0	0	0	0	0	0	0
	529453	D1116G	T	C	0.0769231	0	0	0.00892857	0.0454545	0.0792079	0.0368421	0.0588235	0.0316742	0	0	0	0	0	0	0	0	0	0	0
	529454	D1116Y	C	A	0.025641	0	0	0.0446429	0.0727273	0.0049505	0.0210526	0.0588235	0.0113122	0.111111	0	0	0	0	0	0	0	0	0	0
	529457	Q1115K	G	T	0	0	0	0	0	0	0	0	0.0271493	0	0	0.00943396	0	0	0	0	0	0	0	0
	529464	L1112F	T	A	0	0	0	0	0	0	0	0	0.00452489	0	0	0	0	0	0	0	0	0	0	0
	529475	E1109Q	C	G	0	0	0	0	0	0	0	0	0.00452489	0	0	0	0	0	0	0	0	0	0	0
	529477	P1108L	G	A	0	0	0	0	0	0	0	0	0	0	0	0	0	0	0	0	0	0.181818	0	0
	529487	I1105F	T	A	0	0	0	0	0	0	0	0	0.00452489	0	0	0	0	0	0	0	0	0.227273	0	0
	529493	S1103T	A	T	0	0	0	0	0	0	0.0157895	0	0	0	0	0	0	0	0	0	0	0	0	0
	529550	E1084K	C	T	0.0128205	0	0	0	0	0.00990099	0	0	0	0	0	0	0	0	0	0	0	0.0909091	0	0
	529559	Q1081K	G	T	0.435897	0.5	0.375	0.580357	0.645455	0.391089	0.484211	0.294118	0.486425	0.611111	0	0.0943396	0.0105263	0.0285714	0.00855513	0.0336538	0	0.0909091	0.583333	0.6
	529604	T1066A	T	C	0	0	0	0	0	0	0.0105263	0	0	0	0	0	0	0	0	0	0	0	0	0
	529644		C	T	0	0	0	0	0	0.0049505	0	0	0	0	0	0	0	0	0	0	0	0	0	0
	529665	N1045K	A	C	0.0512821	0.0428571	0	0.0267857	0.0545455	0.0544554	0.0526316	0	0.113122	0.222222	0	0.00943396	0	0	0	0	0	0.0909091	0	0
	529704		A	T	0	0	0	0	0	0.0049505	0	0	0	0	0	0	0	0	0	0	0	0	0	0
	529707	G1031	G	T	0.282051	0.128571	0.125	0.169643	0.0636364	0.207921	0.157895	0.294118	0.153846	0.0277778	1	0.216981	0.00526316	0.00714286	0.00948767	0.00961538	0.0213904	0	0	0
	529709	G1031S	C	T	0.0128205	0	0	0.0625	0.0181818	0.0420792	0.00526316	0	0.0271493	0	0	0.00943396	0	0	0	0	0	0	0	0
	529835	Q989E	G	C	0	0	0	0	0	0.00247525	0.0105263	0	0	0	0	0	0	0	0	0	0	0	0	0
	529837	K988R	T	C	0	0	0	0	0	0	0	0	0.00452489	0	0	0	0	0	0	0	0	0	0	0
	529854		A	T	0	0	0	0	0.0363636	0.00247525	0.00526316	0	0	0	0	0	0	0	0	0	0	0	0	0
	529959		A	T	0	0	0	0	0.0181818	0	0	0	0	0	0	0	0	0	0	0	0	0	0	0
	530202		T	C	0	0	0	0	0	0.0049505	0	0	0	0	0	0	0	0	0	0	0	0	0	0
	530274		T	C	0	0	0	0	0	0.0049505	0	0	0.00452489	0	0	0	0	0	0	0	0	0	0	0
	530349		A	G	0	0	0	0	0	0	0.0105263	0	0	0	0	0	0	0	0	0	0	0	0	0
	530408	Q798E	G	C	0.0384615	0	0	0	0	0	0	0	0	0	0	0	0	0	0	0	0	0	0	0
	530413	S796Y	G	T	0	0	0	0	0	0.0049505	0	0	0	0	0	0	0	0	0	0	0	0	0	0
	530430		A	C	0	0	0	0	0	0.0049505	0	0	0	0	0	0	0	0	0	0	0	0	0	0
	530536	P755L	G	A	0	0	0	0	0	0.0049505	0	0	0	0	0	0	0	0	0	0	0	0	0	0
	530646	E718D	T	A	0	0	0	0	0	0	0.0105263	0	0	0	0	0	0	0	0	0	0	0	0	0
	530705	Q699K	G	T	0	0	0	0	0	0	0	0	0	0	1	0.0471698	0.0894737	0.0047619	0.0389734	0.00961538	0.0213904	0	0	0
	530716	L695W	A	C	0	0	0	0	0	0.0049505	0	0	0	0	0	0	0	0	0	0	0	0	0	0
	530774	V676I	C	T	0	0	0	0	0	0	0	0	0	0.0555556	0	0	0	0	0	0	0	0	0	0
	530791	S670F	G	A	0	0	0	0	0	0	0	0	0.020362	0	0	0	0	0	0	0	0	0	0	0
	530850		C	T	0	0	0	0.0178571	0	0	0	0	0	0	0	0	0	0	0	0	0	0	0	0
	530870	V644I	C	T	0	0	0	0	0	0	0.0105263	0	0	0	0	0	0	0	0	0	0	0	0	0
	530874		A	G	0	0	0	0	0	0	0	0	0	0	0	0	0	0	0	0.0192308	0	0	0	0
	530898		C	T	0	0.0285714	0	0	0	0	0	0	0.00226244	0	0	0	0	0	0	0	0	0	0	0
	530912	V630L	C	A	0	0	0	0.0178571	0	0	0	0	0.00226244	0	0	0	0	0	0	0	0	0	0	0
	530975	D609Y	C	A	0	0.0142857	0	0	0	0.0049505	0.0105263	0	0.00226244	0.0555556	0	0	0	0	0	0	0	0	0	0
	531003		A	C	0	0	0	0	0	0	0	0	0.00452489	0	0	0	0	0	0	0	0	0	0	0
	531004	S599F	G	A	0	0	0	0	0	0	0	0	0.00452489	0	0	0	0	0	0	0	0	0	0	0
	531009	H597Q	G	C	0	0	0	0	0	0.0049505	0	0	0	0	0	0	0	0	0	0	0	0	0	0
	531011	H597N	G	T	0.0897436	0	0	0	0	0.0123762	0.0105263	0	0	0	0	0	0	0	0	0	0	0	0	0.2
	531031	S590N	C	T	0	0	0	0.00892857	0	0	0	0.0588235	0.00226244	0	0	0	0	0	0	0	0	0	0	0
	531149	A551S	C	A	0	0	0	0	0	0	0	0	0	0	0	0	0	0	0.000948767	0	0.0106952	0	0	0
	531156	M548I	C	T	0.0128205	0	0	0.00892857	0	0.0049505	0.0105263	0	0	0	0	0	0	0	0	0	0	0	0	0
	531177		T	A	0.025641	0.0142857	0	0	0	0	0.00526316	0.0588235	0.00452489	0	0	0	0	0	0	0	0	0	0	0
	531192		G	A	0.0512821	0	0	0	0	0.0049505	0	0	0	0	0	0	0	0	0	0	0	0	0	0
	531222		T	C	0	0.0285714	0	0	0	0.00247525	0	0	0	0	0	0	0	0	0	0	0	0	0	0
	531280	T507S	G	C	0	0	0	0.0178571	0	0.00742574	0.0105263	0.117647	0.0339367	0	0	0	0	0.0142857	0	0	0	0	0	0
	531289	N504S	T	C	0	0	0	0	0.0454545	0.0049505	0	0	0.00226244	0	0	0	0	0	0	0	0	0	0	0
	531306		A	G	0	0	0	0	0	0.0049505	0	0	0	0	0	0	0	0	0	0	0	0	0	0
	531311	C497R	A	G	0	0	0	0	0	0	0	0	0	0.111111	0	0	0	0	0	0	0	0	0	0
	531373	S476N	C	T	0	0	0	0	0	0.0049505	0	0	0	0	0	0	0	0	0	0	0	0	0	0
	531441		G	A	0	0.0285714	0	0	0	0	0	0	0	0	0	0.0566038	0	0	0	0	0	0	0	0
	531494		G	A	0	0	0	0	0	0.0049505	0	0	0	0	0	0	0	0	0	0	0	0	0	0
	531531		A	G	0.025641	0	0	0	0	0	0	0	0	0	0	0	0	0	0	0	0	0	0	0
	531582		G	A	0	0	0	0	0	0	0.0105263	0	0	0	0	0	0	0	0	0	0	0	0	0
	531588		T	C	0	0	0	0	0	0	0	0	0.00452489	0	0	0	0	0	0	0	0	0	0	0
	531624		G	T	0	0.0142857	0	0	0	0	0	0	0	0	0	0	0	0.0261905	0.0475285	0.158654	0.131016	0	0	0
	531636		A	G	0	0	0	0.0535714	0	0.0049505	0.0210526	0	0.0135747	0	0	0	0	0	0	0	0	0	0	0
	531639		T	C	0	0	0	0	0	0.0049505	0	0	0	0	0	0	0	0	0	0	0	0	0	0
	531672		A	C	0	0.0285714	0	0	0	0	0	0	0	0	0	0	0	0	0	0	0	0	0	0
	531713	L363V	A	C	0	0	0	0	0	0.0049505	0	0	0	0	0	0	0	0	0	0	0	0	0	0
	531722	L360I	A	T	0.025641	0.0142857	0	0	0	0.00742574	0	0	0	0	0	0	0	0	0	0	0	0	0	0
	531724	G359A	C	G	0	0	0	0.0178571	0	0	0	0	0	0	0	0	0	0	0	0	0	0	0	0
	531756		T	G	0	0	0	0	0	0.0049505	0	0	0	0	0	0	0	0	0	0	0	0	0	0
	531775	S342T	C	G	0	0	0	0	0	0	0	0.0588235	0.00226244	0	0	0	0	0	0	0	0	0	0	0
	531778	S341N	C	T	0	0	0	0	0	0	0	0	0	0	0	0	0	0	0	0.00961538	0	0	0	0
	531801		T	C	0	0	0	0	0	0	0	0	0	0	0	0	0	0	0	0	0	0	0	0.133333
	531829	S324C	G	C	0	0	0	0	0	0.00247525	0	0	0.00452489	0	0	0	0	0	0	0	0	0	0	0
	531855		G	A	0	0	0	0	0	0.0049505	0	0	0	0	0	0	0	0	0	0	0	0	0	0
	531923	I293V	T	C	0.0128205	0.0142857	0	0	0	0	0.0315789	0	0.00226244	0	0	0	0	0	0	0	0	0	0	0
	532010	S264P	A	G	0	0	0	0.00892857	0.0181818	0.00247525	0.0105263	0	0	0	0	0	0	0	0	0	0	0	0	0
	532014		A	G	0	0	0	0	0	0	0	0.0588235	0.00678733	0	0	0	0	0	0	0	0	0	0	0
	532074		T	C	0	0	0	0	0	0	0	0	0.0113122	0	0	0	0	0	0	0	0	0	0	0
	532075	V242A	A	G	0	0	0	0	0	0	0	0	0.00904977	0	0	0	0	0	0.00189753	0	0	0	0	0
	532112	S230A	A	C	0	0	0	0.0535714	0	0	0	0.0588235	0	0	0	0	0	0	0	0	0	0	0	0
	532113		A	C	0.24359	0.128571	0	0.116071	0.0727273	0.165842	0.126316	0	0.040724	0	0	0.00943396	0.0315789	0.135714	0.226755	0	0.0855615	0	0	0
	532131		G	T	0.166667	0.142857	0.25	0.125	0.181818	0.178218	0.168421	0.176471	0.10181	0.138889	1	0.641509	0.778947	0.721429	0.527514	0.605769	0.695187	0.136364	1	0.4
	532133	G223S	C	T	0.230769	0.142857	0	0.125	0.1	0.20297	0.121053	0	0.040724	0	0	0	0	0	0.00189753	0	0	0	0	0
	532185		G	A	0	0	0	0	0	0.00742574	0.0105263	0	0.00226244	0	0	0	0	0	0	0	0	0	0	0
	532247	A185S	C	A	0	0	0	0	0	0.0049505	0	0	0	0	0	0	0	0	0	0	0	0	0	0
	532316	V162M	C	T	0	0	0	0	0.0181818	0	0	0	0	0	0	0	0	0	0	0	0	0	0	0
	532412	E130Q	C	G	0	0	0	0	0	0	0	0	0.00678733	0	0	0	0	0	0	0	0	0	0	0
	532469	P111S	G	A	0	0	0	0	0	0	0	0	0	0.111111	0	0	0	0	0	0	0	0	0	0
	532485		T	C	0	0	0	0.0178571	0	0	0	0	0	0	0	0	0	0	0	0	0	0	0	0
	532495	N102T	T	G	0	0	0	0	0	0.0049505	0	0	0	0	0	0	0	0	0	0	0	0	0	0
	532506		A	G	0	0	0	0	0	0.0123762	0	0	0	0	0	0	0	0	0	0	0	0	0	0
	532533		T	C	0	0	0	0	0	0	0	0	0.00452489	0	0	0	0	0	0	0	0	0	0	0
	532543	S86N	C	T	0	0	0	0	0.0181818	0.00247525	0.00526316	0	0	0	0	0	0	0	0	0	0	0	0	0
	532560		C	A	0	0	0	0	0	0.0049505	0	0	0.00452489	0	0	0	0	0	0	0	0	0	0	0
	532563		A	G	0	0	0	0	0	0	0	0	0	0	0	0.0188679	0	0	0	0	0	0	0	0
	532594	S69F	G	A	0	0.0142857	0	0	0	0.00990099	0	0	0	0	0	0	0	0	0	0	0	0	0	0
	532636	N55I	T	A	0	0	0	0	0	0.0049505	0	0	0	0	0	0	0	0	0	0	0	0	0	0
	532653		T	C	0	0	0	0	0	0	0.0105263	0	0	0	0	0	0	0	0	0	0	0	0	0
	532655	Q49K	G	T	0	0	0	0	0	0	0	0	0.00452489	0	0	0	0	0	0	0	0	0	0	0
	532704	L32F	T	A	0	0	0	0	0	0	0	0	0	0	0	0	0	0	0.00379507	0.00961538	0.013369	0	0	0
	532718	S28G	T	C	0	0.0142857	0	0	0	0.00742574	0	0	0.020362	0	0	0	0	0	0	0	0	0	0	0
	532727	P25S	G	A	0	0	0	0	0	0	0.0105263	0	0	0	0	0	0	0	0	0	0	0	0	0
	532743	D19E	G	C	0	0	0	0	0	0.0049505	0	0	0	0	0	0	0	0	0	0	0	0	0	0
	532763	D13H	C	G	0	0	0	0	0	0	0	0	0	0	0	0	0	0	0.00189753	0	0.0106952	0	0	0
	532780		T	A	0	0	0	0	0	0	0	0	0.00454545	0	0	0	0	0	0	0	0	0	0	0
	532782	N6K	A	T	0	0	0	0	0	0	0.0105263	0	0	0	0	0	0	0	0	0	0	0	0	0
	532791		A	G	0	0	0	0	0	0	0	0	0	0	0	0	0	0	0	0	0	0.272727	0	0
PfeEF2 (PF3D7_1451100)	2090934		G	A	0	0	0	0.0178571	0.0181818	0	0	0.0625	0.00452489	0.166667	0	0	0	0	0	0	0	0	0	0
	2090948	T16S	C	G	0	0	0	0	0	0.00497512	0	0	0	0	0	0	0	0	0	0	0	0	0	0
	2090985		C	T	0	0.0571429	0.25	0.0535714	0.0545455	0.0273632	0.0526316	0.0294118	0.0248869	0.0555556	0	0	0	0	0.0019084	0	0	0	0	0
	2091009		A	G	0	0	0	0	0	0	0.0105263	0	0	0	0	0	0	0	0	0	0	0	0	0
	2091051		T	C	0	0	0	0	0	0	0.0105263	0	0	0	0	0	0	0	0	0	0	0	0	0
	2091099		A	G	0	0.0285714	0	0	0.0272727	0.00497512	0	0	0	0	0	0	0	0	0	0	0	0	0	0
	2091123		T	A	0	0	0	0	0	0	0.0105263	0	0	0	0	0	0	0	0	0	0	0	0	0
	2091189		T	C	0	0	0	0	0	0	0	0	0	0	0	0	0	0	0.0132827	0	0	0	0	0
	2091198		C	A	0	0	0	0	0	0	0	0	0.00678733	0	0	0	0	0	0	0	0	0	0	0
	2091327		A	T	0	0	0	0.00892857	0	0	0	0.0294118	0.0701357	0.0555556	0	0.0943396	0	0	0	0	0	0	0	0
	2091405		T	A	0	0	0	0	0	0.00497512	0	0	0	0	0	0	0	0	0	0	0	0	0	0
	2091453		T	A	0	0	0	0	0	0	0.0105263	0	0	0	0	0	0	0	0	0	0	0	0	0
	2091774		A	G	0	0	0	0	0	0	0	0	0	0	0	0.0188679	0	0	0	0	0	0	0	0
	2091897		A	G	0	0	0	0	0.0181818	0	0	0	0	0	0	0	0	0	0	0	0	0	0	0
	2091924		C	T	0	0	0	0	0	0	0	0	0	0	0	0.00943396	0	0.0047619	0	0	0	0	0	0
	2092233		T	C	0	0	0	0	0	0	0.0105263	0	0	0	0	0	0	0	0	0	0	0	0	0
	2092299		C	T	0	0.0285714	0	0	0	0	0	0	0	0	0	0	0	0	0	0	0	0	0	0
	2092320		C	T	0	0	0	0	0	0	0	0	0.0158371	0	0	0	0	0	0	0	0	0	0	0
	2092350		C	G	0	0	0	0	0	0	0.0105263	0	0	0	0	0	0	0	0	0	0	0	0	0
	2092437		C	A	0	0	0	0	0	0.00746269	0	0	0	0	0	0	0	0	0	0	0	0	0	0
	2092464		T	C	0	0	0	0.0178571	0	0	0	0	0	0	0	0	0	0	0	0	0	0	0	0
	2092551		C	T	0	0	0	0	0	0	0	0	0	0	0	0.00943396	0.00526316	0.0190476	0.00095057	0	0.0187166	0	0	0
	2092593		T	G	0	0	0	0	0	0	0	0	0	0	0	0	0	0	0	0	0.00534759	0	0	0
	2092626		T	C	0.0641026	0.0571429	0	0	0	0.0273632	0.0947368	0	0.0180995	0.0555556	0	0	0	0	0	0	0	0	0	0
	2092707		A	C	0	0	0	0	0	0	0.0105263	0	0	0	0	0	0	0	0	0	0	0	0	0
	2092731		C	T	0	0	0	0	0	0.00497512	0	0	0	0	0	0	0	0	0	0	0	0	0	0
	2092827		T	A	0	0	0	0	0	0.00497512	0	0	0	0	0	0	0	0	0	0	0	0	0	0
	2093016		A	G	0	0	0	0	0	0.00497512	0	0	0	0	0	0	0	0	0	0	0	0	0	0
	2093055		C	T	0	0	0	0	0	0.00497512	0	0	0.00678733	0	0	0	0	0	0	0	0	0	0	0
	2093097		T	A	0	0	0	0	0.0181818	0	0	0	0	0	0	0	0	0	0	0	0	0	0	0
	2093100		G	T	0	0	0	0	0	0	0	0	0.00452489	0	0	0	0	0	0	0	0	0	0	0
	2093130		T	C	0	0	0	0	0	0	0.0105263	0	0	0	0	0	0	0	0	0	0	0	0	0
	2093280		A	T	0	0	0	0	0	0	0	0	0	0	0	0	0	0.0047619	0.00665399	0	0	0	0	0
	2093304		A	G	0	0.0285714	0	0	0	0	0	0	0	0	0	0	0	0	0	0	0	0	0	0
Pfrab11A (PF3D7_1320600)	847496		A	C	0	0	0	0.0178571	0	0	0	0	0	0	0	0	0	0	0	0	0	0	0	0
	847784		T	C	0	0	0	0	0	0	0	0	0	0	0	0	0	0	0	0.00961538	0.00534759	0	0	0
	847895		T	G	0	0	0	0	0	0	0	0	0.00452489	0	0	0	0	0	0	0	0	0	0	0
	848353	N205K	C	A	0	0	0	0	0	0	0	0	0	0	0	0	0	0	0.00119048	0.0105263	0.00653595	0	0	0
	848359		G	A	0	0	0	0	0	0	0	0	0.00454545	0	0	0	0	0	0	0	0	0	0	0
Pfprs (PF3D7_1213800)	590269		A	G	0	0	0	0	0	0	0	0	0	0	0	0	0	0	0.00190114	0	0	0	0	0
	590311		A	C	0	0	0	0	0	0	0	0	0	0.0555556	0	0	0	0	0	0	0	0	0	0
	590320		C	G	0	0.0142857	0	0	0	0	0	0	0.00678733	0	0	0	0	0	0	0	0	0	0	0
	590333	T701K	G	T	0.0641026	0	0	0	0	0.0049505	0	0	0	0	0	0	0	0	0	0	0	0	0	0
	590336	Q700R	T	C	0	0	0	0	0	0	0	0	0	0	0	0	0	0	0	0	0	0	0	0.0666667
	590353		T	C	0	0	0	0.00892857	0	0.0049505	0	0	0	0	0	0	0	0	0	0	0	0	0	0
	590374		T	C	0	0	0	0	0	0.0049505	0	0	0	0	0	0	0	0	0	0	0	0	0	0
	590413	M674I	C	G	0	0	0	0	0	0.0049505	0	0	0	0	0	0	0	0	0	0	0	0	0	0
	590422		T	C	0	0	0	0	0	0	0	0	0	0	0	0	0	0	0.00189753	0	0	0	0	0
	590518		A	G	0	0	0	0	0	0	0.0105263	0	0	0	0	0	0	0	0	0	0	0	0	0
	590563		G	C	0	0.0285714	0	0	0	0	0	0	0	0	0	0	0	0	0	0	0	0	0	0
	590623		T	C	0	0	0	0	0	0	0.0105263	0	0	0	0	0	0	0	0	0	0	0	0	0
	590653		A	G	0	0	0	0	0	0	0	0	0.0227273	0	0	0	0	0	0	0	0	0	0	0
	590699	A579E	G	T	0	0.0142857	0	0.0357143	0.0272727	0.00247525	0.00526316	0	0.0294118	0.0555556	0	0	0	0.0047619	0	0.0240385	0	0	0	0
	590764		T	A	0	0	0	0	0	0	0.0105263	0	0	0	0	0	0	0	0	0	0	0	0	0
	590769	H556Y	G	A	0	0	0	0	0	0	0	0	0.00452489	0	0	0	0	0	0	0	0	0	0	0
	590775	A554S	C	A	0	0	0	0	0	0	0	0	0	0	0	0	0	0	0.00379507	0	0	0	0	0
	590799	F546V	A	C	0	0	0	0	0	0.00990099	0	0	0	0	0	0	0	0	0	0	0	0	0	0
	590800		G	A	0	0	0	0	0	0.0049505	0	0	0	0	0	0	0	0	0	0	0	0	0	0
	590812		A	T	0	0	0	0	0.0636364	0	0	0	0	0	0	0	0	0	0	0	0	0	0	0
	590842		T	C	0	0	0	0	0	0	0	0.0588235	0	0	0	0	0	0	0	0	0	0	0	0
	590854	K527N	T	A	0	0	0	0	0	0	0	0	0	0	0	0	0	0	0	0.00961538	0	0	0	0
	590986		T	A	0	0	0	0	0	0	0.0105263	0	0	0	0	0	0	0	0	0	0	0	0	0
	590998		A	C	0	0	0	0	0	0.0049505	0	0	0	0	0	0	0	0	0	0	0	0	0	0
	591121		A	G	0	0	0	0	0	0	0	0	0	0	0	0.00943396	0	0.0595238	0.0749526	0.0528846	0.109626	0	0	0
	591183	E418K	C	T	0	0	0	0	0	0.0049505	0	0	0	0	0	0	0	0	0	0	0	0	0	0
	591202		A	G	0	0	0	0	0	0	0.0105263	0	0	0	0	0	0	0	0	0	0	0	0	0
	591211		T	C	0	0	0	0	0	0	0	0	0	0	0	0	0	0	0	0	0.0427807	0	0	0
	591223		T	C	0.0128205	0	0	0	0	0.0123762	0	0	0	0	0	0	0	0	0	0	0	0	0	0
	591301		T	C	0	0	0	0	0	0	0	0	0	0	0	0.0192308	0.0842105	0.0619048	0.0227704	0.00961538	0.0106952	0	0	0
	591334		C	A	0	0	0	0	0.0363636	0	0	0	0	0	0	0	0	0	0	0	0	0	0	0
	591499		T	C	0	0	0	0	0	0	0.0105263	0	0	0	0	0	0	0	0	0	0	0	0	0
	591537	A300T	C	T	0	0	0	0	0	0	0	0	0.00904977	0	0	0	0	0	0	0	0	0	0	0
	591565		A	C	0.0641026	0	0	0	0.0363636	0.019802	0.0263158	0	0	0	0	0	0	0	0	0	0	0	0	0
	591689	S249T	C	G	0	0	0	0	0	0.0049505	0	0	0	0	0	0	0	0	0	0	0	0	0	0
	591718	N239K	A	T	0	0	0	0	0	0	0.0105263	0	0	0	0	0	0	0	0	0	0	0	0	0
	591732	L235V	G	C	0.025641	0	0	0.0178571	0	0	0.00526316	0	0.00227273	0	0	0	0	0	0	0	0	0	0	0
	591781		A	G	0	0	0	0	0	0.00742574	0.0105263	0	0.0180995	0	0	0	0	0.00714286	0.0019084	0	0	0	0	0
	591785	N217S	T	C	0	0.016129	0	0	0	0.00742574	0.0105263	0	0.00452489	0	0	0	0	0	0	0	0	0	0	0
	591787		G	A	0	0.016129	0	0.0178571	0.0454545	0.019802	0.0212766	0	0.0226244	0.0277778	0	0	0	0.00238095	0	0.00480769	0	0	0	0
	591803	N211S	T	C	0	0	0	0	0	0	0.0105263	0	0	0	0	0	0	0	0	0	0	0	0	0
	591805	K210N	T	A	0	0	0	0	0	0	0.0105263	0	0	0	0	0	0	0	0	0	0	0	0	0
	591809	N209S	T	C	0	0	0	0	0	0	0.0105263	0	0	0	0	0	0	0	0	0	0	0	0	0
	591817		G	A	0	0	0	0	0	0	0.0105263	0	0.00452489	0	0	0	0	0	0	0	0	0	0	0
	591826	Q203H	C	G	0	0	0	0	0	0	0	0	0.00452489	0	0	0	0	0	0	0	0	0	0	0
	591847	M196I	C	T	0	0	0	0	0	0	0	0.0588235	0.0180995	0	0	0	0	0	0	0	0	0	0	0
	591879	V186I	C	T	0	0	0	0	0	0.0049505	0	0	0	0	0	0	0.0315789	0.0380952	0.06926	0.0384615	0.0374332	0	0	0
	591896	T180S	G	C	0	0	0	0	0	0.0049505	0	0	0	0	0	0	0	0	0	0	0	0	0	0
	591898		A	G	0	0	0	0	0	0	0	0	0	0	0	0	0	0	0.0056926	0.00961538	0	0	0	0
	591919		T	C	0	0	0	0	0	0.00990099	0	0	0	0	0	0	0	0	0	0	0	0	0	0
	591927	A170S	C	A	0	0	0	0	0	0.0049505	0	0	0	0	0	0	0.0315789	0.0380952	0.0702087	0.0192308	0.0374332	0	0	0
	592032	E135Q	C	G	0	0	0	0	0	0.00247525	0	0	0.00452489	0	0	0	0	0	0	0	0	0	0	0
	592033	E134D	T	A	0.0128205	0	0	0	0	0.0049505	0	0	0	0	0	0	0	0	0	0	0	0	0	0
	592051		T	G	0	0	0	0	0	0	0	0	0.00452489	0	0	0	0	0	0	0	0	0	0	0
	592087		A	G	0	0	0	0	0	0	0	0	0.00904977	0	0	0	0	0	0	0	0	0	0	0
	592121	N105I	T	A	0	0	0	0	0	0.0049505	0	0	0	0	0	0	0	0	0	0	0	0	0	0
	592161	K92E	T	C	0	0	0	0	0	0.0049505	0	0	0	0	0	0	0	0	0	0	0	0	0	0
	592189		G	A	0	0	0	0.0178571	0	0	0	0	0.00452489	0	0	0	0	0	0	0	0	0	0	0
	592193	T81I	G	A	0	0	0	0	0	0	0	0	0	0	0	0	0	0	0.00379507	0	0	0	0	0
	592221	F72I	A	T	0	0.0142857	0	0	0	0.0222772	0.0157895	0.0588235	0.0158371	0	0	0	0	0	0	0	0	0	0	0
	592229	K69R	T	C	0	0	0	0	0	0	0	0	0.00904977	0	0	0	0	0	0	0	0	0	0	0
	592313	A41V	G	A	0	0	0	0	0	0	0	0	0	0	0	0	0	0	0	0	0	0.0909091	0	0
	592324		T	C	0	0	0	0	0	0	0	0	0	0	0	0	0	0	0.00189753	0	0	0	0	0
	592329	V36I	C	T	0	0	0	0	0	0.00247525	0	0	0.00452489	0	1	0.632075	0.273684	0.288095	0.710626	0.745192	0.68984	0.0909091	0	0
	592372		A	G	0	0	0	0	0	0.0148515	0	0	0	0	0	0	0	0	0	0	0	0	0	0.0666667
	592405		A	G	0	0	0	0	0	0.0049505	0	0	0	0	0	0	0	0	0	0	0	0	0	0
Pfact (PF3D7_1036800	1448700	E589X,E589K	C	A	0	0	0	0	0	0	0	0	0	0	0	0	0	0	0	0	0	0	0	0.333333
	1448912		C	T	0	0	0	0	0.0545455	0	0	0	0	0	0	0	0	0	0	0	0	0	0	0
	1449300		G	A	0	0	0	0	0	0.00520833	0	0	0.00454545	0	0	0	0	0	0	0	0	0	0	0
	1449360		G	A	0	0	0	0	0	0	0	0	0	0	0	0	0	0	0.0134855	0	0	0	0	0
	1449581	H481N	G	T	0.0384615	0.114286	0	0	0	0.0420792	0.0157895	0	0.0113122	0	0	0	0	0	0	0	0	0	0	0
	1449589	V478A	A	G	0	0	0	0	0	0	0	0	0	0	0	0	0	0	0.00189753	0.0144231	0.0213904	0	0	0
	1449597		C	G	0.025641	0	0	0	0	0	0	0	0.0339367	0	0	0.0377358	0.00526316	0.00238095	0.00474383	0	0.00534759	0	0	0
	1449646	T459I,T459K	G	A	0.782051	0.828571	0.75	0.848214	0.836364	0.84901	0.840426	0.911765	0.868778	0.833333	1	0.943396	0.910526	0.933333	0.845351	0.971154	0.973262	1	1	0.266667
	1449669		G	A	0	0	0	0	0	0	0.0105263	0	0	0	0	0	0	0	0	0	0	0	0	0
	1449735		A	G	0	0.0285714	0	0	0	0	0	0	0	0	0	0	0	0	0	0	0	0	0	0
	1449741		C	T	0	0	0	0	0	0.0049505	0	0	0	0	0	0	0	0	0	0	0	0	0	0
	1449780		T	A	0	0	0	0.0178571	0	0	0	0	0	0	0	0	0	0	0	0	0	0	0	0
	1449797	V409L,V409I	C	A	0	0	0	0	0	0	0	0.0588235	0	0	0	0	0	0	0	0	0	0	0	0
	1449809		G	A	0	0	0	0.00892857	0	0	0	0	0.00904977	0	0	0	0	0	0	0	0	0	0	0
	1449854		A	G	0	0	0	0	0	0	0	0	0	0	0	0	0	0.00952381	0	0	0	0	0	0
	1449891		T	C	0	0.0285714	0	0	0	0	0	0	0	0	0	0	0	0	0	0	0	0	0	0
	1449900		G	A	0	0	0	0	0	0.0049505	0	0	0	0	0	0	0	0	0	0	0	0	0	0
	1449909		G	A	0	0.0142857	0	0	0	0	0	0	0.00452489	0	0	0	0	0	0	0	0	0	0	0
	1449924		T	G	0	0	0	0	0	0	0	0	0	0	0	0	0	0	0	0	0	0.181818	0	0
	1449933		T	C	0	0	0	0	0	0	0	0	0.0113122	0	0	0	0.0263158	0.0309524	0.0332068	0.0336538	0.013369	0	0	0
	1449953	E357K,E357Q	C	T	0	0	0	0	0	0	0	0	0.00452489	0	0	0	0	0	0	0	0	0	0	0
	1449986	A346S	C	A	0	0	0	0	0	0	0	0	0.00452489	0	0	0	0	0	0	0	0	0	0	0
	1450008		T	C	0	0	0	0.0267857	0	0	0	0	0.00904977	0	0	0	0	0	0	0	0	0	0	0
	1450024	T333I	G	A	0	0	0	0	0	0.00247525	0	0	0	0	0	0	0	0.0142857	0.00189753	0.0144231	0.0026738	0	0	0
	1450028	Q332K	G	T	0	0	0	0	0	0	0	0	0.00452489	0	0	0.0283019	0	0	0	0	0	0	0	0
	1450074	N316K	A	T	0	0	0	0	0	0	0	0	0	0	0	0.0377358	0	0	0	0	0	0	0	0
	1450104	N306K	G	T	0	0	0	0	0	0	0	0	0	0	0	0.0188679	0	0	0	0	0	0	0	0
	1450118	D302H	C	G	0	0	0	0	0	0	0	0	0	0	0	0	0	0.0285714	0	0	0	0	0	0
	1450119	D301E	G	T	0	0	0	0	0	0.0049505	0	0	0	0	0	0	0	0	0	0	0	0	0	0
	1450185	E279D	T	A	0	0.0285714	0.125	0	0	0.00990099	0	0	0.00226244	0	0	0	0	0	0	0	0	0	0	0
	1450235	L263I	G	T	0	0	0	0	0.0181818	0	0	0	0	0	0	0	0	0	0	0	0	0	0	0
	1450296		T	C	0	0	0	0	0	0	0	0	0	0	0	0	0	0.0428571	0	0	0	0	0	0
	1450317		C	T	0	0	0	0	0	0	0	0.0588235	0	0	0	0	0	0	0	0	0	0	0	0
	1450330	N231S	T	C	0	0	0	0	0	0	0	0	0	0	0	0	0	0.0309524	0.0142315	0.00961538	0.0107527	0	0	0
	1450454	I190L	T	G	0	0	0	0	0	0	0	0	0	0	0	0.0288462	0.0473684	0.0669856	0.0296935	0.0673077	0.0320856	0	0	0
	1450480		G	A	0	0	0	0	0	0.0508021	0	0	0.00226244	0	0	0.0769231	0	0	0.044316	0	0	0	0	0.0384615
	1450666		A	T	0	0	0	0	0	0.00497512	0.0105263	0	0	0	0	0	0	0	0	0	0	0	0	0
	1450675		G	C	0	0	0	0	0	0.0049505	0	0	0	0	0	0	0	0	0	0	0	0	0	0
	1450767	I140V	T	C	0.282051	0.157143	0.5	0.125	0.109091	0.10396	0.163158	0.147059	0.135747	0.138889	0	0.0673077	0.00526316	0.0047619	0.0123574	0.0240385	0.0508021	0	0.0833333	0.333333
	1450800	H129N	G	T	0	0	0	0	0.0181818	0	0	0	0	0	0	0	0	0	0	0	0	0	0	0
	1451525		T	C	0	0	0	0	0	0	0	0	0	0	0	0	0	0	0	0	0	0	0	0.2
	1451557		C	T	0	0	0	0	0	0	0	0	0.00452489	0	0	0	0	0	0	0	0	0	0	0
	1451578		A	G	0.0512821	0	0	0.0178571	0.0181818	0.0101523	0.0105263	0	0.00226244	0	0	0	0	0	0	0	0	0	0	0
	1451589	L20V	A	C	0	0	0	0	0	0.00507614	0	0	0	0	0	0	0	0	0	0	0	0	0	0
	1451591	K19T	T	G	0	0	0	0	0	0	0	0	0	0	0	0	0	0.00239234	0.0172414	0.0192308	0.0213904	0	0	0
	1451600	K16R	T	C	0	0	0	0	0	0	0	0	0.00452489	0	0	0	0	0	0	0	0	0	0	0
Pfugt (PF3D7_1113300)	519193	V2E,V2A	T	C	0	0	0	0	0	0	0	0	0	0	0	0.0943396	0.0691489	0.0785714	0.0461538	0.065	0.176796	0	0	0
	519199	I4T	T	C	0	0	0	0.0178571	0	0.0025	0	0	0.00678733	0.111111	0	0	0	0	0	0	0	0	0	0
	519209		C	T	0	0	0	0	0	0.00497512	0	0	0	0	0	0	0	0	0	0	0	0	0	0
	519237	E17K	G	A	0	0	0	0	0	0	0	0	0.00452489	0	0	0	0	0	0	0	0	0	0	0
	519240	S18A	T	G	0	0	0	0	0	0	0	0	0	0	0	0.00961538	0	0.00952381	0	0	0	0	0	0
	519336	Q50K	C	A	0	0	0	0	0	0.0049505	0	0	0	0	0	0	0	0	0	0	0	0	0	0
	519353		T	C	0	0	0	0	0.0181818	0	0	0	0	0	0	0	0	0	0	0	0	0	0	0
	519368		T	C	0	0	0	0	0.0636364	0	0	0	0	0	0	0	0	0	0	0	0	0	0	0
	519408	L74V	T	G	0	0	0	0	0	0	0	0	0.00452489	0	0	0	0	0	0	0	0	0	0	0
	519436	K83R	A	G	0	0	0	0	0	0	0	0	0	0.0555556	0	0	0	0	0	0	0	0	0	0
	519446		A	G	0	0	0	0	0	0	0	0	0.00452489	0	0	0	0	0	0	0	0	0	0	0
	519466		G	A	0	0.0285714	0	0	0.0181818	0.00990099	0	0	0	0	0	0	0	0	0	0	0	0	0	0
	519545		A	T	0	0	0	0	0	0.00247525	0	0.0588235	0	0	0	0	0	0	0	0	0	0	0	0
	519604	G139V	G	T	0	0	0	0	0	0	0	0	0	0	0	0	0	0	0	0	0.00534759	0	0	0
	519620		T	C	0	0	0	0	0	0	0	0	0	0	0	0.132075	0.0894737	0.0238095	0.0209125	0.158654	0.0106952	0	0	0
	519632		T	A	0	0	0	0	0	0.0049505	0	0	0	0	0	0	0	0	0	0	0	0	0	0
	519674		T	A	0	0	0	0	0	0	0	0	0	0.111111	0	0	0	0	0	0	0	0	0	0
	519693	S169T	T	A	0	0	0	0	0.0454545	0.00990099	0.00526316	0	0.0248869	0	0	0	0	0	0	0	0	0	0	0.533333
	519695		A	G	0	0	0	0	0	0.0049505	0	0	0	0	0	0	0	0	0	0	0	0	0	0
	519725		A	T	0	0	0	0	0	0.0049505	0.00526316	0	0	0	0	0	0	0	0	0	0	0	0	0
	519728		G	A	0	0	0	0	0	0	0	0	0.00452489	0	0	0	0	0	0	0	0	0	0	0
	519752		T	C	0.0128205	0.0285714	0	0.00892857	0.0181818	0.0247525	0.0210526	0	0.020362	0	0	0	0	0	0	0	0	0	0	0
	519794		C	T	0	0	0	0	0	0	0	0	0.00678733	0	0	0	0	0	0	0	0	0	0	0
	519885	I233F	A	T	0	0	0	0	0	0	0	0.0588235	0	0	0	0	0	0	0	0	0	0	0	0
	519896		A	G	0	0	0	0	0	0	0	0	0.00452489	0	0	0	0	0	0	0	0	0	0	0
	519898	L237S	T	C	0	0	0	0	0	0	0.0105263	0	0	0	0	0	0	0	0	0	0	0	0	0
	520058		C	T	0.025641	0	0	0	0	0	0	0	0	0	0	0	0	0	0	0	0	0	0	0
	520101	L305I	C	T	0	0	0	0	0	0.0049505	0	0	0	0	0	0	0	0	0	0	0	0	0	0
	520160		T	G/A	0	0	0	0	0	0	0.0210526	0	0	0	0	0	0	0	0	0	0	0	0	0
	520184		G	A	0	0	0	0	0	0.0049505	0.00526316	0	0	0	0	0	0	0	0	0	0	0	0	0
Pfcytb (mal_mito_3)	3497		C	T	0	0	0	0	0	0.00458716	0	0	0	0	0	0	0	0	0	0	0	0	0	0
	3502	Y4F	A	T	0	0	0	0	0	0.00458716	0	0	0	0	0	0	0	0	0	0	0	0	0	0
	3513		T	C	0	0	0	0	0	0	0	0	0	0	0	0.0166667	0	0	0	0	0	0	0	0.3125
	3527		C	T	0.0333333	0	0	0	0	0	0	0	0	0	0	0	0	0	0	0	0	0	0	0
	3551		G	A/T/C	0	0	0	0	0	0	0	0	0	0	0	0	0	0	0	0	0	0.040404	0	0
	3554		C	T	0	0	0	0	0.0172414	0	0	0	0	0	0	0	0	0	0	0	0	0	0	0
	3617		A	T	0	0	0	0	0	0	0	0	0	0	0	0	0	0	0.0008	0	0	0	0	0
	3653		T	A	0	0	0	0	0.0172414	0	0	0	0	0	0	0	0	0	0	0	0	0	0	0
	3668		T	C	0	0	0	0	0	0.00458716	0	0	0	0	0	0	0	0	0	0	0	0	0	0
	3680		C	T	0	0	0	0	0	0	0	0	0.0019685	0	0	0	0	0	0	0	0	0	0	0
	3725		C	T	0	0.025641	0	0	0	0	0.010101	0	0	0	0	0	0	0	0	0	0	0.030303	0	0
	3770		T	C	0	0	0	0	0	0	0	0	0	0	0	0	0	0	0.0048	0	0.00469484	0	0	0
	3807		T	C	0	0	0	0	0	0	0	0	0	0	0	0	0	0	0	0	0	0.030303	0	0
	3824		A	A/G	0	0	0	0	0	0	0	0	0.0019685	0	0	0	0	0	0	0	0	0	0	0
	3854		T	C	0	0	0	0	0	0	0	0	0	0	0	0	0	0	0	0	0	0.020202	0	0
	3860		C	T	0	0	0	0	0	0.00229358	0	0	0.0137795	0	0	0	0	0	0	0	0	0	0	0
	3872		C	T	0	0	0	0	0	0	0	0	0.00590551	0	0	0	0	0	0	0	0	0	0	0
	3920		C	T	0	0	0	0	0	0	0	0	0.00393701	0	0	0	0	0	0	0	0	0	0	0
	3939	V150I	G	A	0	0	0	0	0	0.00229358	0	0	0	0	0	0	0	0	0	0	0	0	0	0
	3947		A	C	0	0	0	0.0128205	0	0.00458716	0	0	0	0	0	0	0	0	0	0	0	0	0	0
	3950		T	C	0	0	0	0	0	0	0	0	0	0.028169	0	0	0	0	0	0	0	0	0	0
	3962		A	T	0	0	0	0	0	0	0	0	0	0	0	0	0	0	0	0	0	0	0	0
	3965		A	G	0	0	0	0	0	0	0	0	0	0	0	0	0	0	0	0	0.00469484	0	0	0
	4002		G	A	0	0	0	0	0	0	0.00505051	0	0	0	0	0	0	0	0	0	0	0	0	0
	4005	V175I	C	T	0	0	0	0	0	0	0	0	0.0019685	0	0	0	0	0	0	0	0	0	0	0
	4016		C	T	0	0	0	0	0	0	0	0	0	0	0	0	0	0	0	0	0	0.010101	0	0
	4031		A	G	0	0	0	0	0	0.00458716	0	0	0	0	0	0	0	0	0	0	0	0	0	0
	4094		G	A	0	0	0	0	0	0	0	0	0	0	0	0	0	0.00429185	0.0016	0	0	0	0	0
	4164	V225F	G	T	0	0	0	0	0	0	0	0	0.0019685	0	0	0	0	0	0	0	0	0	0	0
	4178		T	C	0	0	0	0	0	0.00229358	0	0	0	0	0	0	0	0	0	0	0	0	0	0
	4179		C	T	0	0	0	0	0	0.0137615	0	0	0	0	0	0	0	0	0	0	0	0	1	0
	4184		A	C	0	0	0	0.0128205	0	0	0	0	0.00393701	0	0	0	0	0	0	0	0	0	0	0
	4193		A	G	0	0	0	0	0	0	0	0	0.00393701	0	0	0	0	0	0	0	0	0	0	0
	4233	V248I	G	A	0	0	0.25	0	0	0	0	0	0	0	0	0	0	0	0	0	0	0.010101	0	0
	4250		T	A	0	0	0	0	0	0.00917431	0	0	0	0	0	0	0	0	0	0	0	0	0	0
	4271		T	A	0	0	0	0	0	0	0.010101	0	0	0	0	0	0	0	0	0	0	0	0	0
	4325		T	C	0	0	0	0	0	0	0	0	0	0	0	0	0	0	0	0	0	0	0	0
	4335		G	C	0	0	0	0	0	0	0.00505051	0	0	0	0	0	0	0	0.0032	0	0.00469484	0	0	0
	4409		T	A	0	0	0	0.0128205	0	0	0	0	0	0	0	0.0166667	0	0	0	0	0	0	0	0
	4426	A312V	C	T	0	0	0	0	0	0	0	0	0	0	0	0	0.0277778	0.00429185	0.0016	0	0	0	0	0
	4444	P318L	C	T	0	0	0	0	0	0	0	0	0	0.0140845	0	0	0	0	0	0	0	0	0	0
	4508		T	C	0	0	0	0	0	0	0	0	0	0	0	0	0	0	0	0	0	0	0	0
	4556		T	C	0	0	0	0	0	0	0	0	0.0019685	0	0	0	0	0	0	0	0	0	0	0
	4572	V361I	G	A	0	0	0	0	0	0	0	0	0	0	0	0	0	0	0	0	0	0	0	0.1875
	4579	Y363F	A	T	0	0.025641	0	0	0	0	0	0	0	0	0	0	0	0	0	0	0	0	0	0
	4622		A	G	0	0	0	0	0	0.00229358	0.010101	0	0	0	0	0	0	0	0	0	0	0	0	0
